# Supplementary material for: Socio-demographic correlate of knowledge and practice toward COVID-19 among people living in Mosul-Iraq: A cross-sectional study
Source: PLoS One. 2021 Mar 31;16(3):e0249310. doi: 10.1371/journal.pone.0249310 (PMC8011757; doi:10.1371/journal.pone.0249310)
Supplement: S1 Data — (XLSX) [file pone.0249310.s001.xlsx]

## Sheet: Participints Responses 
Gender	Age	Marital Status	City	Education	Employment	COVID test	COVID result	Chronic diseases	COVID-19 is caused by the virus	Incubation period range of COVID-19 is 2-14 day	The main clinical symptoms of COVID-19 are fever, dry cough, tiredness, and breathing difficulties	K4: No vaccine against COVID-19	No active treatment for COVID-19	COVID-19 spreads via respiratory droplets of infected people	COVID-19 is spread through touching contaminated surfaces	COVID-19 can be transmitted through eyes, in addition to nose and mouth	A person with COVID-19 having no fever cannot infect others	Children and young adults don't need to take measures to prevent the infection by the COVID-19	We should stay at home and go out only when it is necessary	To prevent the spread of COVID-19, individuals should avoid going to crowded places if it's not necessary	The COVID-19 may be more dangerous in patients with chronic diseases and elderly	People who have contact with someone infected with the COVID-19 should be immediately isolated in a proper place	Smokers are likely to be more vulnerable to COVID-19	P1	P2	P3	P4	P5	P6	P7	P8	P9	P10	P11	P12	P13	من أين يمكنك العثور على مزيد من المعلومات والتحديثات حول مرض كورونا كوفيد-19؟ يمكنك اختيار اكثر من إجابة
Female	30-49	Married	Mosul	Postgraduate	Employed	No	No	Healthy people	Yes	Yes	Yes	No	Not sure	Not sure	Yes	Yes	Not sure	No	Yes	Yes	Yes	Yes	Yes	Always	Always	Always	Some time	Always	Always	Always	Some time	Some time	Always	Always	Some time	Some time	Ministry of Health and Environment, Social media
Male	More Than 50	Married	Mosul	College level	Unemployed	No	No	Healthy people	Yes	Yes	Yes	Yes	Yes	Yes	Yes	Yes	Yes	No	Yes	Yes	Yes	Yes	Yes	Always	Never	Always	Always	Always	Always	Never	Always	Always	Always	Always	Always	Always	Social media
Male	More Than 50	Married	Mosul	College level	Employed	No	No	Asthma	Yes	Yes	Yes	No	No	Yes	Yes	Yes	No	No	Yes	Yes	Yes	Yes	Yes	Always	Always	Always	Always	Always	Never	Always	Always	Always	Always	Always	Always	Always	Ministry of Health and Environment, WHO press release
Female	More Than 50	Widower	Mosul	College level	Unemployed	No	No	Healthy people	Yes	Yes	Yes	No	No	Yes	Yes	Yes	Yes	No	Yes	Yes	Yes	Yes	Yes	Always	Always	Never	Always	Always	Never	Always	Never	Always	Always	Always	Always	Always	Ministry of Health and Environment, WHO press release, Family and friends
Female	18-29	Married	Mosul	College level	Employed	No	No	Healthy people	Yes	Yes	Yes	Yes	No	Yes	Yes	No	Yes	No	No	Yes	Yes	Yes	Yes	Some time	Always	Never	Always	Never	Never	Always	Always	Some time	Always	Always	Always	Always	Ministry of Health and Environment, WHO press release, News outlet, Social media
Male	30-49	Single	Mosul	College level	Employed	No	No	Healthy people	Yes	Yes	Yes	No	No	Yes	Yes	Yes	Yes	No	Yes	Yes	Yes	Yes	Yes	Always	Always	Always	Always	Always	Always	Always	Always	Always	Always	Always	Always	Always	Ministry of Health and Environment, WHO press release, Social media, Family and friends
Female	30-49	Married	Mosul	College level	Employed	No	No	Healthy people	Not sure	Yes	Yes	No	No	Yes	Yes	Yes	Not sure	No	Yes	Yes	Yes	Yes	Yes	Always	Never	Always	Always	Always	Never	Always	Always	Always	Always	Always	Never	Always	Ministry of Health and Environment, Social media
Female	18-29	Single	Mosul	College level	Student	No	No	Healthy people	Yes	Yes	Yes	No	Not sure	Not sure	Yes	Yes	No	No	Yes	Yes	Yes	Yes	Yes	Always	Always	Always	Always	Always	Always	Always	Some time	Always	Always	Always	Some time	Always	Ministry of Health and Environment, WHO press release, Social media
Female	30-49	Married	Mosul	College level	Employed	No	No	Healthy people	Yes	Yes	Yes	No	No	Yes	Yes	Yes	No	No	Yes	Yes	Yes	Yes	Yes	Always	Never	Always	Always	Always	Never	Always	Always	Always	Always	Always	Always	Always	WHO press release, Social media
Female	30-49	Married	Mosul	College level	Employed	No	No	Healthy people	Yes	Yes	Yes	No	No	Yes	Yes	Yes	Yes	No	Yes	Yes	Yes	Yes	Yes	Always	Always	Always	Always	Always	Always	Always	Always	Always	Always	Always	Always	Always	Ministry of Health and Environment, WHO press release, Social media
Male	18-29	Single	Mosul	College level	Student	No	No	Healthy people	Yes	No	Yes	No	No	Yes	Yes	Yes	Yes	Yes	Yes	Yes	Yes	Yes	Yes	Always	Always	Always	Always	Always	Never	Some time	Some time	Always	Always	Always	Always	Some time	WHO press release, Social media
Male	More Than 50	Married	Mosul	Postgraduate	Employed	No	No	Healthy people	Yes	Yes	Yes	No	No	Yes	Yes	No	Yes	No	Yes	Yes	Yes	Yes	Yes	Always	Never	Always	Always	Always	Never	Always	Always	Some time	Some time	Always	Some time	Always	Ministry of Health and Environment, News outlet, Social media
Female	30-49	Single	Mosul	College level	Employed	Yes	No	Healthy people	Yes	Yes	Yes	No	No	Yes	Yes	Yes	No	No	No	Yes	Yes	Yes	Yes	Always	Always	Always	Always	Never	Never	Always	Always	Never	Always	Never	Always	Always	Ministry of Health and Environment, Social media, Family and friends
Female	More Than 50	Married	Mosul	Postgraduate	Employed	No	No	Healthy people	Yes	Yes	Yes	No	Not sure	Yes	Yes	Yes	No	No	Yes	Yes	Yes	Yes	Yes	Always	Always	Always	Always	Never	Never	Always	Some time	Always	Always	Always	Always	Always	Social media
Male	30-49	Married	Mosul	Postgraduate	Employed	No	No	Healthy people	Yes	Yes	Yes	No	No	Yes	Not sure	Yes	Not sure	No	No	Yes	Yes	Yes	Not sure	Some time	Always	Never	Always	Always	Always	Always	Always	Always	Always	Always	Some time	Some time	Ministry of Health and Environment
Female	30-49	Married	Mosul	Postgraduate	Employed	No	No	Healthy people	Yes	Yes	Yes	No	No	Yes	Yes	Yes	No	No	Yes	Yes	Yes	Yes	Yes	Always	Always	Always	Always	Always	Never	Always	Never	Never	Always	Always	Always	Always	Ministry of Health and Environment, WHO press release
Male	30-49	Single	Mosul	Postgraduate	Employed	No	Yes	Healthy people	Yes	Yes	Yes	Not sure	Not sure	Yes	Yes	Yes	Yes	No	Yes	Yes	Yes	Yes	Not sure	Some time	Always	Always	Always	Never	Always	Always	Always	Always	Some time	Always	Always	Always	Ministry of Health and Environment, WHO press release, Social media
Female	30-49	Married	Mosul	College level	Unemployed	No	No	Chronic liver disease	No	Yes	Yes	No	Not sure	Yes	Yes	Yes	Yes	No	Yes	Yes	Yes	Yes	Not sure	Always	Never	Always	Always	Always	Never	Always	Some time	Some time	Some time	Always	Never	Always	Ministry of Health and Environment, WHO press release, Family and friends
Male	18-29	Single	Mosul	College level	Employed	No	No	Severe obesity	Yes	Yes	Yes	Not sure	Not sure	Yes	Yes	Yes	No	No	No	Yes	Yes	Yes	No	Always	Always	Always	Some time	Never	Always	Always	Never	Some time	Some time	Never	Some time	Always	Ministry of Health and Environment, WHO press release, Family and friends
Male	18-29	Single	Mosul	College level	Employed	No	No	Severe obesity	Yes	Yes	Yes	Not sure	Not sure	Yes	Yes	Yes	No	No	No	Yes	Yes	Yes	No	Always	Always	Always	Some time	Never	Always	Always	Never	Some time	Some time	Never	Some time	Always	Ministry of Health and Environment, WHO press release, Family and friends
Male	30-49	Married	Mosul	College level	Employed	No	No	Healthy people	Yes	Yes	Yes	No	No	Yes	Yes	No	Yes	No	No	Yes	Yes	Yes	Yes	Some time	Never	Always	Some time	Never	Never	Always	Always	Some time	Some time	Some time	Some time	Some time	News outlet
Female	18-29	Married	Mosul	High school/Diploma	Unemployed	No	No	Healthy people	Not sure	Yes	Yes	Not sure	Not sure	Yes	Yes	No	Yes	Not sure	No	Yes	Yes	Yes	Yes	Always	Always	Always	Always	Always	Some time	Some time	Some time	Some time	Always	Always	Always	Some time	Social media
Male	18-29	Single	Mosul	College level	Student	No	No	Healthy people	Yes	Yes	Yes	Not sure	Not sure	Yes	Yes	Yes	No	No	No	Yes	Yes	Yes	Yes	Always	Always	Always	Always	Always	Some time	Some time	Some time	Always	Always	Some time	Always	Some time	WHO press release, Family and friends
Male	30-49	Single	Mosul	College level	Employed	Yes	No	Healthy people	Yes	Yes	Yes	No	No	Not sure	Yes	Not sure	Not sure	No	Yes	Yes	Yes	Yes	Yes	Always	Never	Always	Always	Always	Never	Always	Always	Always	Always	Always	Always	Always	Ministry of Health and Environment,Other sources
Male	30-49	Married	Mosul	Postgraduate	Employed	No	No	Healthy people	Yes	Yes	Yes	Not sure	No	Yes	Yes	Yes	No	No	No	Yes	Yes	Yes	Yes	Some time	Never	Always	Some time	Always	Never	Always	Always	Some time	Always	Some time	Some time	Some time	Ministry of Health and Environment, WHO press release, Social media, Other sources
Male	30-49	Single	Mosul	College level	Unemployed	Yes	No	Healthy people	Yes	Yes	Yes	No	No	Not sure	Yes	Not sure	Not sure	No	Yes	Yes	Yes	Yes	Yes	Always	Never	Always	Always	Always	Never	Always	Always	Always	Always	Always	Always	Always	Ministry of Health and Environment, WHO press release
Female	30-49	Widower	Mosul	College level	Employed	No	No	Healthy people	Yes	Yes	Yes	No	No	Yes	Yes	Not sure	Not sure	No	Yes	Yes	Yes	Yes	Yes	Always	Always	Always	Always	Always	Never	Always	Always	Some time	Always	Always	Always	Always	Social media
Male	18-29	Single	Mosul	College level	Unemployed	No	No	Healthy people	Yes	Yes	Yes	No	No	Yes	Not sure	Yes	No	No	No	Yes	Yes	Yes	Yes	Always	Always	Always	Always	Always	Never	Always	Some time	Always	Always	Always	Always	Always	Ministry of Health and Environment, Family and friends
Female	30-49	Married	Mosul	College level	Unemployed	No	No	Diabetes,Severe obesity	Yes	No	Yes	Not sure	Not sure	Yes	Yes	Yes	No	Not sure	No	Yes	Yes	Yes	Yes	Always	Always	Always	Some time	Never	Never	Some time	Never	Always	Always	Always	Never	Always	WHO press release
Female	18-29	Single	Mosul	College level	Student	No	No	Healthy people	Yes	Yes	Yes	Not sure	No	Yes	Yes	Yes	Yes	No	Yes	Yes	Yes	Yes	Yes	Always	Always	Always	Always	Always	Some time	Always	Always	Always	Always	Always	Always	Always	Ministry of Health and Environment, Social media
Female	18-29	Single	Mosul	College level	Student	No	No	Healthy people	Yes	Yes	Yes	No	No	Yes	Yes	Yes	No	No	Yes	Yes	Yes	Yes	Yes	Always	Always	Always	Always	Always	Some time	Always	Always	Always	Always	Always	Always	Always	Ministry of Health and Environment, WHO press release
Female	More Than 50	Married	Mosul	Postgraduate	Employed	No	No	Healthy people	Yes	Yes	Yes	No	No	Yes	Yes	Yes	No	No	Yes	Yes	Yes	Yes	Yes	Always	Always	Always	Always	Never	Never	Always	Always	Always	Always	Always	Always	Always	Ministry of Health and Environment, WHO press release, News outlet, Social media, Family and friends
Female	18-29	Married	Mosul	College level	Unemployed	Yes	No	Healthy people	Yes	Yes	Not sure	No	Not sure	Yes	Yes	Yes	No	No	No	Yes	Not sure	Yes	Yes	Always	Always	Always	Always	Always	Always	Always	Always	Always	Always	Always	Always	Always	Social media
Female	30-49	Married	Mosul	Postgraduate	Employed	No	No	Healthy people	Yes	Yes	Yes	No	No	Yes	Yes	No	No	No	No	Yes	Yes	Yes	No	Always	Always	Always	Some time	Always	Always	Some time	Some time	Always	Always	Always	Always	Always	WHO press release, News outlet, Social media
Female	30-49	Widower	Mosul	High school/Diploma	Unemployed	No	No	Healthy people	Yes	Yes	Not sure	Not sure	Not sure	Yes	Yes	Yes	Not sure	No	Yes	Yes	Yes	Yes	Yes	Always	Always	Always	Always	Always	Never	Always	Some time	Some time	Always	Always	Always	Always	WHO press release
Female	18-29	Single	Mosul	High school/Diploma	Student	No	No	Healthy people	Yes	Yes	Yes	No	No	Yes	Yes	Yes	Not sure	No	Yes	Yes	Yes	Yes	Not sure	Always	Always	Always	Always	Never	Always	Always	Always	Always	Always	Some time	Some time	Always	Social media
Female	30-49	Married	Mosul	Postgraduate	Employed	No	No	Healthy people	Yes	Yes	Yes	No	No	Yes	Yes	Yes	No	No	Yes	Yes	No	Yes	No	Always	Always	Always	Always	Always	Always	Always	Never	Never	Always	Always	Never	Always	Ministry of Health and Environment, Social media
Female	30-49	Married	Mosul	Postgraduate	Employed	No	No	Healthy people	Yes	Yes	Yes	No	No	Yes	Yes	Yes	No	No	Yes	Yes	Yes	Yes	Yes	Always	Always	Always	Always	Always	Never	Always	Some time	Always	Always	Always	Always	Always	Ministry of Health and Environment, WHO press release, Social media, Other sources
Female	30-49	Married	Mosul	High school/Diploma	Unemployed	No	No	Healthy people	Yes	Yes	Yes	No	Not sure	Yes	Yes	Yes	No	No	Yes	Yes	Yes	Yes	Yes	Always	Always	Always	Always	Always	Always	Always	Some time	Some time	Always	Always	Some time	Always	Social media
Male	30-49	Married	Mosul	Postgraduate	Employed	No	No	Diabetes	Yes	Yes	Yes	No	No	Yes	Yes	Yes	No	No	Yes	Yes	Yes	Yes	Yes	Always	Never	Always	Some time	Never	Never	Always	Always	Always	Some time	Always	Always	Always	Social media
Female	18-29	Married	Mosul	College level	Unemployed	No	No	Healthy people	Yes	Yes	Yes	No	No	Yes	Yes	Yes	No	No	Yes	Yes	Yes	Yes	Yes	Always	Always	Always	Always	Never	Always	Always	Always	Always	Always	Some time	Always	Some time	News outlet
Female	More Than 50	Married	Mosul	Postgraduate	Employed	No	No	Healthy people	Yes	Yes	Yes	No	Not sure	Yes	Yes	Yes	No	No	Yes	Yes	Yes	Yes	Yes	Always	Always	Always	Some time	Always	Never	Always	Always	Always	Always	Always	Always	Always	Ministry of Health and Environment, WHO press release, News outlet
Female	18-29	Single	Mosul	College level	Employed	No	Yes	liver and kidney	Yes	Yes	Yes	No	Not sure	Yes	Yes	Yes	No	No	Yes	Yes	Yes	Yes	Yes	Always	Always	Always	Always	Never	Always	Always	Always	Some time	Always	Always	Always	Some time	Ministry of Health and Environment, WHO press release, Social media
Female	30-49	Widower	Mosul	Postgraduate	Employed	No	No	Heart conditions, Severe obesity	Yes	Yes	Yes	No	No	Yes	Not sure	Not sure	No	No	No	Yes	Yes	Yes	Yes	Always	Never	Always	Always	Never	Never	Always	Always	Some time	Some time	Always	Some time	Some time	Ministry of Health and Environment, Social media
Female	18-29	Single	Mosul	College level	Student	Yes	No	Healthy people	Yes	Yes	Yes	Yes	Not sure	Yes	Yes	No	Yes	No	Yes	Yes	Yes	Yes	Yes	Always	Always	Always	Always	Always	Never	Always	Some time	Some time	Some time	Always	Always	Some time	WHO press release
Female	More Than 50	Married	Mosul	High school/Diploma	Unemployed	No	No	Diabetes	Yes	Yes	Yes	No	No	Yes	Yes	Yes	No	No	Yes	Yes	Yes	Yes	Yes	Always	Never	Always	Always	Always	Never	Always	Always	Always	Always	Always	Always	Always	Ministry of Health and Environment, Family and friends
Female	30-49	Married	Mosul	Postgraduate	Employed	No	No	Healthy people	Yes	Yes	Yes	Not sure	Not sure	Yes	Yes	Yes	No	No	Yes	Yes	Yes	Yes	Yes	Always	Always	Always	Always	Always	Never	Always	Always	Always	Always	Always	Always	Always	Ministry of Health and Environment,Other sources
Female	30-49	Married	Mosul	Illiterate/Primary	Employed	No	No	Diabetes	Yes	Yes	Yes	Not sure	Not sure	Yes	Not sure	Yes	Not sure	No	Yes	Yes	Yes	Yes	Yes	Always	Always	Always	Always	Always	Always	Always	Always	Always	Always	Always	Always	Always	Ministry of Health and Environment, Social media
Male	30-49	Married	Mosul	College level	Employed	No	No	Healthy people	Yes	Yes	Yes	No	No	Yes	Yes	Yes	No	No	Yes	Yes	Yes	Yes	No	Always	Always	Always	Never	Always	Always	Always	Always	Always	Always	Always	Always	Always	Ministry of Health and Environment
Female	30-49	Single	Mosul	High school/Diploma	Employed	No	No	Healthy people	Not sure	Yes	Yes	No	Not sure	Yes	Yes	No	Yes	No	Yes	Yes	Yes	Yes	No	Always	Always	Always	Always	Never	Never	Always	Always	Always	Always	Always	Always	Always	Ministry of Health and Environment, Social media
Male	30-49	Married	Mosul	College level	Employed	No	No	Healthy people	Yes	Yes	Yes	No	No	Yes	Yes	Yes	Not sure	No	Yes	Yes	Yes	Yes	Not sure	Always	Always	Always	Always	Always	Never	Always	Always	Always	Always	Always	Always	Always	WHO press release
Male	30-49	Single	Mosul	College level	Employed	No	No	Chronic lung diseases, Asthma	Yes	No	Yes	No	No	Yes	Yes	Yes	Yes	No	Yes	Yes	Yes	Yes	No	Always	Always	Always	Never	Always	Some time	Always	Never	Always	Always	Always	Always	Always	Ministry of Health and Environment, WHO press release
Male	30-49	Married	Mosul	College level	Employed	No	No	Healthy people	Not sure	Yes	Yes	Not sure	Not sure	Yes	Not sure	Yes	Not sure	Not sure	No	Yes	Not sure	Yes	Yes	Some time	Never	Always	Always	Never	Never	Always	Always	Always	Always	Never	Always	Never	Social media
Female	More Than 50	Married	Mosul	College level	Unemployed	No	No	Chronic kidney disease	Yes	Yes	Yes	No	No	Yes	Yes	Yes	Not sure	No	Yes	Yes	Yes	Yes	Yes	Always	Always	Always	Always	Always	Always	Always	Never	Never	Always	Always	Always	Always	News outlet
Male	18-29	Single	Mosul	College level	Employed	No	No	Healthy people	Yes	Yes	Yes	Yes	No	Yes	Yes	Yes	No	No	Yes	Yes	Yes	Yes	Yes	Always	Always	Always	Always	Never	Never	Always	Always	Some time	Some time	Never	Some time	Always	Ministry of Health and Environment, WHO press release
Male	18-29	Single	Mosul	College level	Student	No	No	Healthy people	Yes	Yes	Yes	No	Yes	Yes	Yes	Yes	No	No	No	Yes	Yes	Yes	Yes	Always	Always	Always	Always	Never	Never	Some time	Some time	Some time	Some time	Some time	Some time	Some time	Ministry of Health and Environment, WHO press release, Social media
Male	18-29	Single	Mosul	High school/Diploma	Student	No	No	Healthy people	Yes	Yes	Yes	No	Not sure	Yes	Yes	Yes	No	No	No	Yes	Not sure	Yes	Yes	Always	Always	Always	Always	Never	Never	Some time	Some time	Some time	Some time	Always	Some time	Some time	Ministry of Health and Environment, Social media
Female	30-49	Widower	Mosul	College level	Unemployed	No	No	Healthy people	Yes	Yes	Yes	No	Not sure	Yes	Yes	Yes	No	No	Yes	Yes	Yes	Yes	Yes	Always	Always	Always	Always	Always	Always	Always	Some time	Always	Always	Always	Always	Always	Ministry of Health and Environment, WHO press release
Male	30-49	Single	Mosul	College level	Employed	No	No	Healthy people	Yes	Yes	Yes	No	Not sure	Yes	Yes	Yes	Yes	No	Yes	Yes	Yes	Yes	No	Always	Always	Always	Always	Always	Always	Never	Never	Some time	Some time	Always	Some time	Always	WHO press release
Male	30-49	Married	Mosul	College level	Employed	No	No	Healthy people	Yes	Yes	Yes	Not sure	Not sure	Yes	Yes	Yes	No	No	Yes	Yes	Yes	Yes	Yes	Always	Always	Never	Always	Always	Never	Always	Always	Some time	Some time	Some time	Always	Always	Social media
Male	30-49	Married	Mosul	College level	Unemployed	No	No	Healthy people	Yes	Yes	Yes	No	No	Yes	Yes	Yes	No	No	No	Yes	Yes	Yes	Not sure	Always	Never	Always	Always	Always	Never	Always	Always	Never	Some time	Always	Never	Always	Ministry of Health and Environment
Female	30-49	Married	Mosul	College level	Employed	No	No	Healthy people	Yes	Yes	Yes	No	No	Yes	Yes	Yes	No	No	Yes	Yes	Yes	Yes	Yes	Always	Always	Always	Some time	Always	Never	Always	Always	Never	Always	Always	Always	Always	Ministry of Health and Environment, News outlet, Social media
Female	30-49	Married	Mosul	College level	Employed	No	No	Healthy people	Yes	Yes	Yes	No	No	Yes	Yes	Yes	No	No	Yes	Yes	Yes	Yes	Yes	Always	Always	Always	Some time	Always	Never	Always	Always	Never	Always	Always	Always	Always	Ministry of Health and Environment, News outlet, Social media
Male	30-49	Married	Mosul	College level	Employed	Yes	No	Healthy people	Yes	Yes	Yes	Yes	Not sure	Yes	Yes	Yes	Not sure	No	Yes	Yes	Yes	Yes	Not sure	Always	Always	Always	Always	Always	Never	Always	Always	Always	Some time	Always	Always	Always	Ministry of Health and Environment
Female	30-49	Single	Mosul	Postgraduate	Employed	No	No	Healthy people	Yes	Not sure	Yes	No	No	Yes	Not sure	No	Not sure	Not sure	Yes	Yes	Yes	Yes	Not sure	Always	Never	Always	Always	Never	Never	Always	Always	Always	Always	Some time	Always	Some time	Ministry of Health and Environment, WHO press release, Social media
Female	More Than 50	Widower	Mosul	College level	Unemployed	No	No	Healthy people	Yes	Yes	Yes	No	No	Yes	Yes	Yes	No	No	Yes	Yes	Yes	Yes	Yes	Always	Always	Never	Some time	Never	Always	Always	Always	Always	Always	Some time	Never	Some time	News outlet
Female	30-49	Married	Mosul	Postgraduate	Employed	No	No	Asthma	Yes	Yes	Yes	No	No	No	Yes	Yes	No	No	Yes	Yes	Yes	Yes	Yes	Always	Always	Always	Always	Always	Always	Always	Always	Always	Always	Always	Always	Always	Ministry of Health and Environment, WHO press release, News outlet
Female	More Than 50	Single	Mosul	Postgraduate	Employed	No	No	Healthy people	Yes	Yes	Yes	No	No	Yes	Yes	Yes	No	No	Yes	Yes	Yes	Yes	Yes	Always	Always	Always	Always	Always	Always	Always	Always	Always	Always	Always	Always	Always	WHO press release, News outlet, Social media
Female	18-29	Single	Mosul	College level	Student	No	No	Healthy people	Yes	Yes	Yes	No	No	Yes	Yes	Yes	Not sure	No	Yes	Yes	Yes	Yes	No	Always	Always	Always	Some time	Always	Never	Always	Some time	Always	Always	Always	Always	Always	News outlet
Male	30-49	Married	Mosul	Postgraduate	Employed	No	No	Diabetes	Yes	Yes	Yes	No	Not sure	Yes	Yes	Yes	No	No	No	Yes	Yes	Yes	Yes	Always	Always	Always	Always	Never	Never	Some time	Never	Some time	Some time	Always	Always	Some time	Social media
Male	30-49	Single	Mosul	College level	Student	No	No	Healthy people	Yes	Yes	Yes	Yes	Not sure	Yes	Yes	Yes	Not sure	No	Yes	Yes	Yes	Yes	Yes	Always	Always	Always	Always	Always	Never	Always	Always	Always	Always	Always	Always	Some time	Social media, Other sources
Female	30-49	Married	Mosul	College level	Unemployed	No	No	Healthy people	Yes	Yes	Yes	Not sure	Not sure	Yes	No	No	No	No	Yes	Yes	Yes	Yes	Yes	Always	Never	Always	Some time	Always	Always	Always	Some time	Some time	Always	Some time	Always	Always	Social media
Female	30-49	Single	Mosul	College level	Employed	No	No	Healthy people	Yes	No	Yes	No	No	Yes	Yes	Yes	No	No	Yes	Yes	Yes	Yes	Yes	Always	Always	Always	Always	Always	Always	Always	Always	Always	Always	Always	Always	Always	Ministry of Health and Environment, WHO press release
Female	30-49	Married	Mosul	College level	Employed	No	No	Healthy people	Yes	Yes	Yes	No	No	Yes	Yes	No	No	No	Yes	Yes	Yes	Yes	Yes	Always	Always	Always	Always	Always	Never	Always	Always	Always	Always	Always	Always	Always	Social media, Other sources
Female	30-49	Single	Mosul	Postgraduate	Employed	No	No	Asthma	Yes	Yes	Yes	No	No	Yes	Yes	Yes	No	No	No	Yes	Yes	Yes	Yes	Always	Always	Always	Always	Never	Always	Always	Always	Always	Always	Always	Always	Always	Ministry of Health and Environment, News outlet, Social media
Male	30-49	Married	Mosul	College level	Employed	No	No	Healthy people	Yes	Yes	Not sure	No	No	Yes	Yes	Yes	Not sure	No	No	Yes	Yes	Yes	Yes	Always	Always	Always	Always	Always	Always	Always	Always	Always	Always	Always	Always	Always	Ministry of Health and Environment, WHO press release
Female	30-49	Married	Mosul	College level	Unemployed	No	No	Healthy people	Yes	Yes	Yes	No	No	Yes	Yes	Yes	No	No	No	Yes	Yes	Yes	Not sure	Always	Always	Always	Always	Never	Always	Always	Some time	Some time	Some time	Always	Always	Always	News outlet, Social media
Female	30-49	Married	Mosul	High school/Diploma	Employed	No	No	Chronic kidney disease	Yes	Yes	Yes	No	No	Yes	Yes	Yes	No	No	Yes	Yes	Yes	Yes	No	Some time	Always	Always	Always	Never	Never	Always	Always	Some time	Always	Some time	Never	Always	Ministry of Health and Environment, Social media, Family and friends
Female	30-49	Married	Mosul	College level	Employed	No	No	Healthy people	Yes	Yes	Yes	Yes	No	Yes	Yes	Yes	No	No	Yes	Yes	Yes	Yes	Yes	Always	Always	Always	Always	Always	Never	Always	Always	Always	Always	Always	Always	Some time	Ministry of Health and Environment, WHO press release, Social media
Male	30-49	Married	Mosul	Postgraduate	Employed	Yes	No	Healthy people	Yes	Yes	Yes	Not sure	Yes	Yes	Yes	Yes	Not sure	No	Yes	Yes	Yes	Yes	Yes	Always	Never	Always	Always	Always	Never	Always	Always	Always	Always	Always	Always	Always	Ministry of Health and Environment, News outlet, Social media
Female	More Than 50	Married	Mosul	College level	Employed	No	No	Chronic kidney disease	Yes	Yes	Yes	No	No	Yes	Yes	No	No	No	Yes	Yes	Yes	Yes	Yes	Always	Always	Always	Always	Always	Always	Always	Always	Always	Always	Always	Always	Always	Ministry of Health and Environment, WHO press release
Female	18-29	Married	Mosul	College level	Employed	No	No	Healthy people	Yes	No	Yes	No	No	Yes	Yes	Yes	No	No	Yes	Yes	Yes	Yes	Yes	Always	Never	Always	Always	Always	Always	Always	Always	Always	Some time	Always	Always	Always	WHO press release
Female	30-49	Married	Mosul	High school/Diploma	Unemployed	No	No	Healthy people	Yes	Yes	Yes	No	No	Yes	Yes	Yes	No	No	Yes	Yes	Yes	Yes	Yes	Always	Always	Never	Always	Always	Always	Always	Always	Always	Always	Always	Always	Always	WHO press release, Social media
Female	18-29	Single	Mosul	College level	Student	No	No	Healthy people	Yes	Yes	Not sure	Not sure	Yes	Yes	Yes	Not sure	Not sure	No	Yes	Yes	Yes	Yes	Yes	Always	Always	Always	Always	Always	Never	Always	Always	Some time	Always	Never	Always	Always	Ministry of Health and Environment, WHO press release, Other sources
Female	30-49	Married	Mosul	College level	Unemployed	No	No	Healthy people	Yes	Yes	Yes	Not sure	No	Yes	Yes	Yes	No	No	Yes	Yes	Yes	Yes	No	Always	Always	Never	Always	Always	Never	Always	Always	Some time	Always	Always	Always	Always	Ministry of Health and Environment, WHO press release, News outlet, Social media, Family and friends
Female	More Than 50	Married	Mosul	Postgraduate	Employed	No	No	Healthy people	Yes	Yes	Yes	Not sure	Not sure	Yes	Yes	Yes	No	No	Yes	Yes	Yes	Yes	Yes	Always	Never	Always	Always	Always	Never	Always	Always	Always	Always	Always	Always	Never	Ministry of Health and Environment
Male	More Than 50	Married	Mosul	High school/Diploma	Employed	No	No	Chronic lung diseases	Yes	Yes	Yes	No	No	Yes	Yes	Yes	Not sure	Yes	Yes	Yes	Yes	Yes	Yes	Always	Always	Always	Always	Always	Never	Always	Some time	Always	Never	Always	Always	Always	Ministry of Health and Environment
Female	18-29	Married	Mosul	Postgraduate	Employed	No	No	Healthy people	Yes	Yes	Yes	No	Yes	Yes	Yes	Yes	Not sure	No	Yes	Yes	Yes	Yes	Yes	Always	Always	Always	Always	Always	Never	Always	Always	Always	Always	Always	Always	Always	Social media
Female	30-49	Married	Mosul	College level	Unemployed	No	No	Healthy people	Yes	Yes	Yes	Not sure	Not sure	Yes	Yes	Not sure	No	No	No	Yes	Yes	Yes	Yes	Always	Always	Always	Always	Never	Never	Some time	Some time	Some time	Some time	Always	Always	Never	Social media, Family and friends
Male	18-29	Single	Mosul	College level	Student	No	No	Healthy people	No	Yes	Yes	Yes	Yes	Yes	Yes	Yes	Yes	No	Yes	Yes	Yes	Yes	Yes	Always	Always	Always	Always	Always	Never	Always	Always	Always	Always	Always	Always	Always	Ministry of Health and Environment, WHO press release
Male	18-29	Single	Mosul	College level	Student	No	No	Healthy people	No	Yes	Yes	Yes	Yes	Yes	Yes	Yes	Yes	No	Yes	Yes	Yes	Yes	Yes	Always	Always	Always	Always	Always	Never	Always	Always	Always	Always	Always	Always	Always	Ministry of Health and Environment
Male	More Than 50	Married	Mosul	Postgraduate	Employed	No	No	Healthy people	Yes	Yes	Yes	No	No	Yes	Yes	Yes	Not sure	No	Yes	Yes	Yes	Yes	Yes	Always	Always	Always	Always	Always	Always	Always	Always	Always	Always	Always	Always	Always	Ministry of Health and Environment, WHO press release, Social media
Female	30-49	Married	Mosul	High school/Diploma	Employed	No	No	Healthy people	Yes	Yes	Yes	No	No	Yes	Yes	No	No	No	Yes	Yes	Yes	Yes	Yes	Some time	Always	Always	Some time	Always	Always	Always	Always	Always	Some time	Always	Never	Always	News outlet, Social media
Male	More Than 50	Married	Mosul	Postgraduate	Employed	No	No	Healthy people	Yes	Yes	Yes	No	No	Yes	Yes	Yes	No	No	Yes	Yes	Yes	Yes	Yes	Always	Always	Always	Always	Always	Always	Always	Always	Always	Some time	Always	Always	Some time	Social media
Male	18-29	Married	Mosul	College level	Unemployed	No	No	Healthy people	Yes	Yes	Yes	No	No	Yes	Yes	Yes	No	No	Yes	Yes	Yes	Yes	Yes	Always	Always	Always	Always	Always	Never	Always	Always	Always	Always	Always	Always	Always	WHO press release
Female	30-49	Married	Mosul	College level	Employed	No	No	Healthy people	Yes	Yes	Yes	No	No	Yes	Yes	Yes	No	No	Yes	Yes	Yes	Yes	Yes	Always	Never	Always	Always	Never	Never	Some time	Always	Always	Always	Some time	Never	Some time	Ministry of Health and Environment, News outlet, Social media
Female	30-49	Married	Mosul	College level	Unemployed	No	No	Healthy people	Yes	Yes	Yes	No	No	Yes	Yes	Yes	No	No	Yes	Yes	Yes	Yes	Not sure	Always	Always	Never	Always	Never	Never	Always	Always	Some time	Always	Never	Some time	Always	Ministry of Health and Environment, Social media
Female	30-49	Married	Mosul	College level	Employed	No	No	Healthy people	Not sure	Yes	Yes	No	No	Not sure	Yes	Yes	Not sure	No	No	Yes	Yes	Yes	Yes	Always	Never	Always	Always	Always	Never	Always	Always	Always	Always	Always	Always	Always	Social media
Male	30-49	Married	Mosul	College level	Employed	No	No	Asthma	Yes	Yes	Yes	No	No	Yes	Yes	Yes	No	No	Yes	Yes	Yes	Yes	Yes	Always	Never	Always	Always	Always	Always	Always	Always	Always	Always	Always	Always	Always	Ministry of Health and Environment, Social media
Male	18-29	Single	Mosul	College level	Employed	No	No	Healthy people	Yes	Yes	Yes	No	No	Not sure	Yes	Yes	No	No	Yes	Yes	Yes	Yes	Yes	Always	Always	Always	Always	Always	Always	Always	Always	Always	Always	Always	Always	Some time	Social media
Female	More Than 50	Divorcee	Mosul	Postgraduate	Employed	yes	No	Healthy people	Yes	Yes	Yes	No	No	Yes	Yes	Yes	No	No	Yes	Yes	Yes	Yes	Yes	Always	Never	Always	Always	Always	Never	Always	Always	Always	Always	Always	Always	Always	WHO press release, Social media
Female	30-49	Married	Mosul	Postgraduate	Employed	No	No	Healthy people	Yes	Yes	Yes	No	Not sure	Not sure	Yes	Yes	Not sure	No	Yes	Yes	Yes	Yes	Yes	Always	Always	Always	Some time	Always	Always	Always	Some time	Some time	Always	Always	Some time	Some time	Ministry of Health and Environment, Social media
Male	More Than 50	Married	Mosul	College level	Unemployed	No	No	Healthy people	Yes	Yes	Yes	Yes	Yes	Yes	Yes	Yes	Yes	No	Yes	Yes	Yes	Yes	Yes	Always	Never	Always	Always	Always	Always	Never	Always	Always	Always	Always	Always	Always	Social media
Male	More Than 50	Married	Mosul	College level	Employed	No	No	Healthy people	Yes	Yes	Yes	No	No	Yes	Yes	Yes	No	No	Yes	Yes	Yes	Yes	Yes	Always	Always	Always	Always	Always	Never	Always	Always	Always	Always	Always	Always	Always	Ministry of Health and Environment, WHO press release
Female	More Than 50	Widower	Mosul	College level	Unemployed	No	No	Healthy people	Yes	Yes	Yes	No	No	Yes	Yes	Yes	Yes	No	Yes	Yes	Yes	Yes	Yes	Always	Always	Never	Always	Always	Never	Always	Never	Always	Always	Always	Always	Always	Ministry of Health and Environment, WHO press release, Family and friends
Female	18-29	Married	Mosul	College level	Employed	No	No	Healthy people	Yes	Yes	Yes	Yes	No	Yes	Yes	No	Yes	No	No	Yes	Yes	Yes	Yes	Some time	Always	Never	Always	Never	Never	Always	Always	Some time	Always	Always	Always	Always	Ministry of Health and Environment, WHO press release, Social media
Male	30-49	Single	Mosul	College level	Employed	No	No	Healthy people	Yes	Yes	Yes	No	No	Yes	Yes	Yes	Yes	No	Yes	Yes	Yes	Yes	Yes	Always	Always	Always	Always	Always	Always	Always	Always	Always	Always	Always	Always	Always	Ministry of Health and Environment, WHO press release
Female	30-49	Married	Mosul	College level	Employed	No	No	Healthy people	Not sure	Yes	Yes	No	No	Yes	Yes	Yes	Not sure	No	Yes	Yes	Yes	Yes	Yes	Always	Never	Always	Always	Always	Never	Always	Always	Always	Always	Always	Never	Always	Ministry of Health and Environment
Female	18-29	Single	Mosul	College level	Student	No	No	Healthy people	Yes	Yes	Yes	No	Not sure	Not sure	Yes	Yes	No	No	Yes	Yes	Yes	Yes	Yes	Always	Always	Always	Always	Always	Always	Always	Some time	Always	Always	Always	Some time	Always	Ministry of Health and Environment, WHO press release, Social media
Female	30-49	Married	Mosul	College level	Employed	No	No	Healthy people	Yes	Yes	Yes	No	No	Yes	Yes	Yes	No	No	Yes	Yes	Yes	Yes	Yes	Always	Never	Always	Always	Always	Never	Always	Always	Always	Always	Always	Always	Always	WHO press release, Social media
Female	30-49	Married	Mosul	College level	Employed	No	No	Healthy people	Yes	Yes	Yes	No	No	Yes	Yes	Yes	Yes	No	Yes	Yes	Yes	Yes	Yes	Always	Always	Always	Always	Always	Always	Always	Always	Always	Always	Always	Always	Always	WHO press release, Social media
Male	18-29	Single	Mosul	College level	Student	No	No	Healthy people	Yes	No	Yes	No	No	Yes	Yes	Yes	Yes	Yes	Yes	Yes	Yes	Yes	Yes	Always	Always	Always	Always	Always	Never	Some time	Some time	Always	Always	Always	Always	Some time	WHO press release
Male	More Than 50	Married	Mosul	Postgraduate	Employed	No	No	Healthy people	Yes	Yes	Yes	No	No	Yes	Yes	No	Yes	No	Yes	Yes	Yes	Yes	Yes	Always	Never	Always	Always	Always	Never	Always	Always	Some time	Some time	Always	Some time	Always	Ministry of Health and Environment, News outlet, Social media
Female	30-49	Single	Mosul	College level	Employed	Yes	No	Healthy people	Yes	Yes	Yes	No	No	Yes	Yes	Yes	No	No	No	Yes	Yes	Yes	Yes	Always	Always	Always	Always	Never	Never	Always	Always	Never	Always	Never	Always	Always	Ministry of Health and Environment, Social media, Family and friends
Female	More Than 50	Married	Mosul	Postgraduate	Employed	No	No	Healthy people	Yes	Yes	Yes	No	Not sure	Yes	Yes	Yes	No	No	Yes	Yes	Yes	Yes	Yes	Always	Always	Always	Always	Never	Never	Always	Some time	Always	Always	Always	Always	Always	Social media
Male	30-49	Married	Mosul	Postgraduate	Employed	No	No	Healthy people	Yes	Yes	Yes	No	No	Yes	Not sure	Yes	Not sure	No	No	Yes	Yes	Yes	Not sure	Some time	Always	Never	Always	Always	Always	Always	Always	Always	Always	Always	Some time	Some time	Ministry of Health and Environment, WHO press release
Female	30-49	Married	Mosul	Postgraduate	Employed	No	No	Healthy people	Yes	Yes	Yes	No	No	Yes	Yes	Yes	No	No	Yes	Yes	Yes	Yes	Yes	Always	Always	Always	Always	Always	Never	Always	Never	Never	Always	Always	Always	Always	Ministry of Health and Environment, WHO press release, Social media
Male	30-49	Single	Mosul	Postgraduate	Employed	No	Yes	Healthy people	Yes	Yes	Yes	Not sure	Not sure	Yes	Yes	Yes	Yes	No	Yes	Yes	Yes	Yes	Not sure	Some time	Always	Always	Always	Never	Always	Always	Always	Always	Some time	Always	Always	Always	Ministry of Health and Environment, WHO press release, Social media
Female	30-49	Married	Mosul	College level	Unemployed	No	No	Asthma	No	Yes	Yes	No	Not sure	Yes	Yes	Yes	Yes	No	Yes	Yes	Yes	Yes	Not sure	Always	Never	Always	Always	Always	Never	Always	Some time	Some time	Some time	Always	Never	Always	Ministry of Health and Environment, WHO press release, Family and friends
Male	18-29	Single	Mosul	College level	Employed	No	No	Severe obesity	Yes	Yes	Yes	Not sure	Not sure	Yes	Yes	Yes	No	No	No	Yes	Yes	Yes	No	Always	Always	Always	Some time	Never	Always	Always	Never	Some time	Some time	Never	Some time	Always	Ministry of Health and Environment, WHO press release
Male	18-29	Single	Mosul	College level	Employed	No	No	Severe obesity	Yes	Yes	Yes	Not sure	Not sure	Yes	Yes	Yes	No	No	No	Yes	Yes	Yes	No	Always	Always	Always	Some time	Never	Always	Always	Never	Some time	Some time	Never	Some time	Always	Ministry of Health and Environment, WHO press release, Family and friends
Male	30-49	Married	Mosul	College level	Employed	No	No	Healthy people	Yes	Yes	Yes	No	No	Yes	Yes	No	Yes	No	No	Yes	Yes	Yes	Yes	Some time	Never	Always	Some time	Never	Never	Always	Always	Some time	Some time	Some time	Some time	Some time	WHO press release, News outlet, Social media
Female	18-29	Married	Mosul	High school/Diploma	Unemployed	No	No	Healthy people	Not sure	Yes	Yes	Not sure	Not sure	Yes	Yes	No	Yes	Not sure	No	Yes	Yes	Yes	Yes	Always	Always	Always	Always	Always	Some time	Some time	Some time	Some time	Always	Always	Always	Some time	Social media
Male	18-29	Single	Mosul	College level	Student	No	No	Healthy people	Yes	Yes	Yes	Not sure	Not sure	Yes	Yes	Yes	No	No	No	Yes	Yes	Yes	Yes	Always	Always	Always	Always	Always	Some time	Some time	Some time	Always	Always	Some time	Always	Some time	WHO press release
Male	30-49	Single	Mosul	College level	Employed	Yes	No	Healthy people	Yes	Yes	Yes	No	No	Not sure	Yes	Not sure	Not sure	No	Yes	Yes	Yes	Yes	Yes	Always	Never	Always	Always	Always	Never	Always	Always	Always	Always	Always	Always	Always	Ministry of Health and Environment
Male	30-49	Married	Mosul	Postgraduate	Employed	No	No	Healthy people	Yes	Yes	Yes	Not sure	No	Yes	Yes	Yes	No	No	No	Yes	Yes	Yes	Yes	Some time	Never	Always	Some time	Always	Never	Always	Always	Some time	Always	Some time	Some time	Some time	Ministry of Health and Environment, WHO press release, News outlet, Social media, Family and friends
Male	30-49	Single	Mosul	College level	Employed	Yes	No	Healthy people	Yes	Yes	Yes	No	No	Not sure	Yes	Not sure	Not sure	No	Yes	Yes	Yes	Yes	Yes	Always	Never	Always	Always	Always	Never	Always	Always	Always	Always	Always	Always	Always	Ministry of Health and Environment
Female	30-49	Widower	Mosul	College level	Employed	No	No	Healthy people	Yes	Yes	Yes	No	No	Yes	Yes	Not sure	Not sure	No	Yes	Yes	Yes	Yes	Yes	Always	Always	Always	Always	Always	Never	Always	Always	Some time	Always	Always	Always	Always	Social media
Male	18-29	Single	Mosul	College level	Employed	No	No	Healthy people	Yes	Yes	Yes	No	No	Yes	Not sure	Yes	No	No	No	Yes	Yes	Yes	Yes	Always	Always	Always	Always	Always	Never	Always	Some time	Always	Always	Always	Always	Always	Ministry of Health and Environment, WHO press release
Female	30-49	Married	Mosul	College level	Unemployed	No	No	Diabetes	Yes	No	Yes	Not sure	Not sure	Yes	Yes	Yes	No	Not sure	No	Yes	Yes	Yes	Yes	Always	Always	Always	Some time	Never	Never	Some time	Never	Always	Always	Always	Never	Always	WHO press release, Family and friends
Female	18-29	Single	Mosul	College level	Student	No	No	Healthy people	Yes	Yes	Yes	Not sure	No	Yes	Yes	Yes	Yes	No	Yes	Yes	Yes	Yes	Yes	Always	Always	Always	Always	Always	Some time	Always	Always	Always	Always	Always	Always	Always	Ministry of Health and Environment, Social media
Female	18-29	Single	Mosul	College level	Student	No	No	Healthy people	Yes	Yes	Yes	No	No	Yes	Yes	Yes	No	No	Yes	Yes	Yes	Yes	Yes	Always	Always	Always	Always	Always	Some time	Always	Always	Always	Always	Always	Always	Always	Ministry of Health and Environment, WHO press release
Female	More Than 50	Married	Mosul	Postgraduate	Employed	No	No	Healthy people	Yes	Yes	Yes	No	No	Yes	Yes	Yes	No	No	Yes	Yes	Yes	Yes	Yes	Always	Always	Always	Always	Never	Never	Always	Always	Always	Always	Always	Always	Always	Ministry of Health and Environment, WHO press release, Social media, Family and friends
Female	18-29	Married	Mosul	College level	Unemployed	Yes	No	Healthy people	Yes	Yes	Not sure	No	Not sure	Yes	Yes	Yes	No	No	No	Yes	Not sure	Yes	Yes	Always	Always	Always	Always	Always	Always	Always	Always	Always	Always	Always	Always	Always	Social media
Female	30-49	Married	Mosul	Postgraduate	Employed	No	No	Healthy people	Yes	Yes	Yes	No	No	Yes	Yes	No	No	No	No	Yes	Yes	Yes	No	Always	Always	Always	Some time	Always	Always	Some time	Some time	Always	Always	Always	Always	Always	WHO press release, News outlet, Social media
Female	30-49	Widower	Mosul	High school/Diploma	Unemployed	No	No	Healthy people	Yes	Yes	Not sure	Not sure	Not sure	Yes	Yes	Yes	Not sure	No	Yes	Yes	Yes	Yes	Yes	Always	Always	Always	Always	Always	Never	Always	Some time	Some time	Always	Always	Always	Always	WHO press release
Male	18-29	Single	Mosul	High school/Diploma	Student	No	No	Healthy people	Yes	Yes	Yes	No	No	Yes	Yes	Yes	Not sure	No	Yes	Yes	Yes	Yes	Not sure	Always	Always	Always	Always	Never	Always	Always	Always	Always	Always	Some time	Some time	Always	Social media
Female	30-49	Married	Mosul	Postgraduate	Employed	No	No	Healthy people	Yes	Yes	Yes	No	No	Yes	Yes	Yes	No	No	Yes	Yes	No	Yes	No	Always	Always	Always	Always	Always	Always	Always	Never	Never	Always	Always	Never	Always	Ministry of Health and Environment, Social media
Female	30-49	Married	Mosul	Postgraduate	Employed	No	No	Healthy people	Yes	Yes	Yes	No	No	Yes	Yes	Yes	No	No	Yes	Yes	Yes	Yes	Yes	Always	Always	Always	Always	Always	Never	Always	Some time	Always	Always	Always	Always	Always	Ministry of Health and Environment, News outlet, Social media
Female	30-49	Married	Mosul	High school/Diploma	Unemployed	No	No	Healthy people	Yes	Yes	Yes	No	Not sure	Yes	Yes	Yes	No	No	Yes	Yes	Yes	Yes	Yes	Always	Always	Always	Always	Always	Always	Always	Some time	Some time	Always	Always	Some time	Always	Social media
Male	30-49	Married	Mosul	Postgraduate	Employed	No	No	Diabetes	Yes	Yes	Yes	No	No	Yes	Yes	Yes	No	No	Yes	Yes	Yes	Yes	Yes	Always	Never	Always	Some time	Never	Never	Always	Always	Always	Some time	Always	Always	Always	News outlet, Social media
Female	18-29	Married	Mosul	College level	Unemployed	No	No	Healthy people	Yes	Yes	Yes	No	No	Yes	Yes	Yes	No	No	Yes	Yes	Yes	Yes	Yes	Always	Always	Always	Always	Never	Always	Always	Always	Always	Always	Some time	Always	Some time	News outlet
Female	More Than 50	Widower	Mosul	Postgraduate	Employed	No	No	Healthy people	Yes	Yes	Yes	No	Not sure	Yes	Yes	Yes	No	No	Yes	Yes	Yes	Yes	Yes	Always	Always	Always	Some time	Always	Never	Always	Always	Always	Always	Always	Always	Always	News outlet, Social media
Female	18-29	Single	Mosul	College level	Employed	No	Yes	liver and kidney	Yes	Yes	Yes	No	Not sure	Yes	Yes	Yes	No	No	Yes	Yes	Yes	Yes	Yes	Always	Always	Always	Always	Never	Always	Always	Always	Some time	Always	Always	Always	Some time	Ministry of Health and Environment, WHO press release, Social media
Female	30-49	Married	Mosul	Postgraduate	Employed	No	No	Heart conditions	Yes	Yes	Yes	No	No	Yes	Not sure	Not sure	No	No	No	Yes	Yes	Yes	Yes	Always	Never	Always	Always	Never	Never	Always	Always	Some time	Some time	Always	Some time	Some time	Ministry of Health and Environment, Social media
Female	18-29	Single	Mosul	College level	Student	Yes	No	Healthy people	Yes	Yes	Yes	Yes	Not sure	Yes	Yes	No	Yes	No	Yes	Yes	Yes	Yes	Yes	Always	Always	Always	Always	Always	Never	Always	Some time	Some time	Some time	Always	Always	Some time	WHO press release, Other sources
Female	More Than 50	Married	Mosul	High school/Diploma	Unemployed	No	No	Diabetes	Yes	Yes	Yes	No	No	Yes	Yes	Yes	No	No	Yes	Yes	Yes	Yes	Yes	Always	Never	Always	Always	Always	Never	Always	Always	Always	Always	Always	Always	Always	Ministry of Health and Environment, Social media
Female	30-49	Married	Mosul	Postgraduate	Employed	No	No	Healthy people	Yes	Yes	Yes	Not sure	Not sure	Yes	Yes	Yes	No	No	Yes	Yes	Yes	Yes	Yes	Always	Always	Always	Always	Always	Never	Always	Always	Always	Always	Always	Always	Always	Ministry of Health and Environment, WHO press release
Male	30-49	Married	Mosul	Illiterate/Primary	Unemployed	No	No	Diabetes	Yes	Yes	Yes	Not sure	Not sure	Yes	Not sure	Yes	Not sure	No	Yes	Yes	Yes	Yes	Yes	Always	Always	Always	Always	Always	Always	Always	Always	Always	Always	Always	Always	Always	Ministry of Health and Environment, Social media
Male	30-49	Married	Mosul	College level	Employed	No	No	Healthy people	Yes	Yes	Yes	No	No	Yes	Yes	Yes	No	No	Yes	Yes	Yes	Yes	No	Always	Always	Always	Never	Always	Always	Always	Always	Always	Always	Always	Always	Always	Ministry of Health and Environment
Female	30-49	Single	Mosul	High school/Diploma	Employed	No	No	Healthy people	Not sure	Yes	Yes	No	Not sure	Yes	Yes	No	Yes	No	Yes	Yes	Yes	Yes	No	Always	Always	Always	Always	Never	Never	Always	Always	Always	Always	Always	Always	Always	Ministry of Health and Environment, Social media
Male	30-49	Married	Mosul	College level	Employed	No	No	Healthy people	Yes	Yes	Yes	No	No	Yes	Yes	Yes	Not sure	No	Yes	Yes	Yes	Yes	Not sure	Always	Always	Always	Always	Always	Never	Always	Always	Always	Always	Always	Always	Always	WHO press release
Male	30-49	Single	Mosul	College level	Employed	No	No	Chronic lung diseases	Yes	No	Yes	No	No	Yes	Yes	Yes	Yes	No	Yes	Yes	Yes	Yes	No	Always	Always	Always	Never	Always	Some time	Always	Never	Always	Always	Always	Always	Always	Ministry of Health and Environment, Social media, Family and friends
Male	30-49	Married	Mosul	College level	Employed	No	No	Healthy people	Not sure	Yes	Yes	Not sure	Not sure	Yes	Not sure	Yes	Not sure	Not sure	No	Yes	Not sure	Yes	Yes	Some time	Never	Always	Always	Never	Never	Always	Always	Always	Always	Never	Always	Never	Social media
Female	More Than 50	Married	Mosul	College level	Unemployed	No	No	Chronic kidney disease	Yes	Yes	Yes	No	No	Yes	Yes	Yes	Not sure	No	Yes	Yes	Yes	Yes	Yes	Always	Always	Always	Always	Always	Always	Always	Never	Never	Always	Always	Always	Always	News outlet
Male	18-29	Single	Mosul	College level	Employed	No	No	Healthy people	Yes	Yes	Yes	Yes	No	Yes	Yes	Yes	No	No	Yes	Yes	Yes	Yes	Yes	Always	Always	Always	Always	Never	Never	Always	Always	Some time	Some time	Never	Some time	Always	Ministry of Health and Environment, WHO press release
Male	18-29	Single	Mosul	College level	Student	No	No	Healthy people	Yes	Yes	Yes	No	Yes	Yes	Yes	Yes	No	No	No	Yes	Yes	Yes	Yes	Always	Always	Always	Always	Never	Never	Some time	Some time	Some time	Some time	Some time	Some time	Some time	Ministry of Health and Environment, WHO press release, Social media
Male	18-29	Single	Mosul	High school/Diploma	Student	No	No	Healthy people	Yes	Yes	Yes	No	Not sure	Yes	Yes	Yes	No	No	No	Yes	Not sure	Yes	Yes	Always	Always	Always	Always	Never	Never	Some time	Some time	Some time	Some time	Always	Some time	Some time	Ministry of Health and Environment
Female	More Than 50	Widower	Mosul	College level	Unemployed	No	No	Healthy people	Yes	Yes	Yes	No	Not sure	Yes	Yes	Yes	No	No	Yes	Yes	Yes	Yes	Yes	Always	Always	Always	Always	Always	Always	Always	Some time	Always	Always	Always	Always	Always	Ministry of Health and Environment, WHO press release
Male	30-49	Single	Mosul	College level	Employed	No	No	Healthy people	Yes	Yes	Yes	No	Not sure	Yes	Yes	Yes	Yes	No	Yes	Yes	Yes	Yes	No	Always	Always	Always	Always	Always	Always	Never	Never	Some time	Some time	Always	Some time	Always	WHO press release
Male	30-49	Married	Mosul	College level	Employed	No	No	Healthy people	Yes	Yes	Yes	Not sure	Not sure	Yes	Yes	Yes	No	No	Yes	Yes	Yes	Yes	Yes	Always	Always	Never	Always	Always	Never	Always	Always	Some time	Some time	Some time	Always	Always	Social media
Male	30-49	Married	Mosul	College level	Unemployed	No	No	Healthy people	Yes	Yes	Yes	No	No	Yes	Yes	Yes	No	No	No	Yes	Yes	Yes	Not sure	Always	Never	Always	Always	Always	Never	Always	Always	Never	Some time	Always	Never	Always	Ministry of Health and Environment
Female	30-49	Married	Mosul	College level	Employed	No	No	Healthy people	Yes	Yes	Yes	No	No	Yes	Yes	Yes	No	No	Yes	Yes	Yes	Yes	Yes	Always	Always	Always	Some time	Always	Never	Always	Always	Never	Always	Always	Always	Always	Ministry of Health and Environment, News outlet, Social media
Female	30-49	Married	Mosul	College level	Employed	No	No	Healthy people	Yes	Yes	Yes	No	No	Yes	Yes	Yes	No	No	Yes	Yes	Yes	Yes	Yes	Always	Always	Always	Some time	Always	Never	Always	Always	Never	Always	Always	Always	Always	Ministry of Health and Environment, News outlet, Social media
Male	30-49	Married	Mosul	College level	Employed	Yes	No	Healthy people	Yes	Yes	Yes	Yes	Not sure	Yes	Yes	Yes	Not sure	No	Yes	Yes	Yes	Yes	Not sure	Always	Always	Always	Always	Always	Never	Always	Always	Always	Some time	Always	Always	Always	Ministry of Health and Environment
Female	30-49	Single	Mosul	Postgraduate	Employed	No	No	Healthy people	Yes	Not sure	Yes	No	No	Yes	Not sure	No	Not sure	Not sure	Yes	Yes	Yes	Yes	Not sure	Always	Never	Always	Always	Never	Never	Always	Always	Always	Always	Some time	Always	Some time	Ministry of Health and Environment, WHO press release, Social media
Female	More Than 50	Widower	Mosul	College level	Unemployed	No	No	Healthy people	Yes	Yes	Yes	No	No	Yes	Yes	Yes	No	No	Yes	Yes	Yes	Yes	Yes	Always	Always	Never	Some time	Never	Always	Always	Always	Always	Always	Some time	Never	Some time	News outlet
Female	30-49	Married	Mosul	Postgraduate	Employed	No	No	Asthma	Yes	Yes	Yes	No	No	No	Yes	Yes	No	No	Yes	Yes	Yes	Yes	Yes	Always	Always	Always	Always	Always	Always	Always	Always	Always	Always	Always	Always	Always	Ministry of Health and Environment, WHO press release, News outlet
Female	More Than 50	Single	Mosul	Postgraduate	Employed	No	No	Healthy people	Yes	Yes	Yes	No	No	Yes	Yes	Yes	No	No	Yes	Yes	Yes	Yes	Yes	Always	Always	Always	Always	Always	Always	Always	Always	Always	Always	Always	Always	Always	Ministry of Health and Environment, WHO press release, News outlet
Female	18-29	Single	Mosul	College level	Student	No	No	Healthy people	Yes	Yes	Yes	No	No	Yes	Yes	Yes	Not sure	No	Yes	Yes	Yes	Yes	No	Always	Always	Always	Some time	Always	Never	Always	Some time	Always	Always	Always	Always	Always	News outlet
Male	30-49	Married	Mosul	Postgraduate	Employed	No	No	Diabetes	Yes	Yes	Yes	No	Not sure	Yes	Yes	Yes	No	No	No	Yes	Yes	Yes	Yes	Always	Always	Always	Always	Never	Never	Some time	Never	Some time	Some time	Always	Always	Some time	News outlet, Social media
Male	18-29	Single	Mosul	College level	Student	No	No	Healthy people	Yes	Yes	Yes	Yes	Not sure	Yes	Yes	Yes	Not sure	No	Yes	Yes	Yes	Yes	Yes	Always	Always	Always	Always	Always	Never	Always	Always	Always	Always	Always	Always	Some time	Other sources
Female	30-49	Married	Mosul	College level	Unemployed	No	No	Healthy people	Yes	Yes	Yes	Not sure	Not sure	Yes	No	No	No	No	Yes	Yes	Yes	Yes	Yes	Always	Never	Always	Some time	Always	Always	Always	Some time	Some time	Always	Some time	Always	Always	Social media
Female	30-49	Single	Mosul	College level	Employed	No	No	Healthy people	Yes	No	Yes	No	No	Yes	Yes	Yes	No	No	Yes	Yes	Yes	Yes	Yes	Always	Always	Always	Always	Always	Always	Always	Always	Always	Always	Always	Always	Always	Ministry of Health and Environment
Female	30-49	Married	Mosul	College level	Employed	No	No	Healthy people	Yes	Yes	Yes	No	No	Yes	Yes	No	No	No	Yes	Yes	Yes	Yes	Yes	Always	Always	Always	Always	Always	Never	Always	Always	Always	Always	Always	Always	Always	WHO press release
Female	30-49	Single	Mosul	Postgraduate	Employed	No	No	Asthma	Yes	Yes	Yes	No	No	Yes	Yes	Yes	No	No	No	Yes	Yes	Yes	Yes	Always	Always	Always	Always	Never	Always	Always	Always	Always	Always	Always	Always	Always	Ministry of Health and Environment, News outlet, Social media, Family and friends
Male	30-49	Married	Mosul	College level	Employed	No	No	Healthy people	Yes	Yes	Not sure	No	No	Yes	Yes	Yes	Not sure	No	No	Yes	Yes	Yes	Yes	Always	Always	Always	Always	Always	Always	Always	Always	Always	Always	Always	Always	Always	Ministry of Health and Environment, WHO press release, News outlet, Social media, Family and friends
Female	30-49	Divorcee	Mosul	College level	Unemployed	No	No	Healthy people	Yes	Yes	Yes	No	No	Yes	Yes	Yes	No	No	No	Yes	Yes	Yes	Not sure	Always	Always	Always	Always	Never	Always	Always	Some time	Some time	Some time	Always	Always	Always	News outlet, Social media
Female	30-49	Married	Mosul	High school/Diploma	Employed	No	No	Chronic kidney disease	Yes	Yes	Yes	No	No	Yes	Yes	Yes	No	No	Yes	Yes	Yes	Yes	No	Some time	Always	Always	Always	Never	Never	Always	Always	Some time	Always	Some time	Never	Always	Ministry of Health and Environment, WHO press release, News outlet, Social media
Female	30-49	Married	Mosul	College level	Employed	No	No	Healthy people	Yes	Yes	Yes	Yes	No	Yes	Yes	Yes	No	No	Yes	Yes	Yes	Yes	Yes	Always	Always	Always	Always	Always	Never	Always	Always	Always	Always	Always	Always	Some time	Ministry of Health and Environment, WHO press release, Social media
Male	30-49	Married	Mosul	Postgraduate	Employed	Yes	No	Healthy people	Yes	Yes	Yes	Not sure	Yes	Yes	Yes	Yes	Not sure	No	Yes	Yes	Yes	Yes	Yes	Always	Never	Always	Always	Always	Never	Always	Always	Always	Always	Always	Always	Always	Ministry of Health and Environment, WHO press release
Female	More Than 50	Married	Mosul	College level	Employed	No	No	Chronic kidney disease	Yes	Yes	Yes	No	No	Yes	Yes	No	No	No	Yes	Yes	Yes	Yes	Yes	Always	Always	Always	Always	Always	Always	Always	Always	Always	Always	Always	Always	Always	Ministry of Health and Environment, WHO press release
Female	18-29	Married	Mosul	College level	Employed	No	No	Healthy people	Yes	No	Yes	No	No	Yes	Yes	Yes	No	No	Yes	Yes	Yes	Yes	Yes	Always	Never	Always	Always	Always	Always	Always	Always	Always	Some time	Always	Always	Always	WHO press release
Female	30-49	Married	Mosul	High school/Diploma	Unemployed	No	No	Healthy people	Yes	Yes	Yes	No	No	Yes	Yes	Yes	No	No	Yes	Yes	Yes	Yes	Yes	Always	Always	Never	Always	Always	Always	Always	Always	Always	Always	Always	Always	Always	Ministry of Health and Environment, WHO press release, News outlet
Female	18-29	Single	Mosul	College level	Student	No	No	Healthy people	Yes	Yes	Not sure	Not sure	Yes	Yes	Yes	Not sure	Not sure	No	Yes	Yes	Yes	Yes	Yes	Always	Always	Always	Always	Always	Never	Always	Always	Some time	Always	Never	Always	Always	News outlet, Social media, Family and friends
Female	30-49	Married	Mosul	College level	Unemployed	No	No	Healthy people	Yes	Yes	Yes	Not sure	No	Yes	Yes	Yes	No	No	Yes	Yes	Yes	Yes	No	Always	Always	Never	Always	Always	Never	Always	Always	Some time	Always	Always	Always	Always	Ministry of Health and Environment, News outlet, Social media
Female	More Than 50	Married	Mosul	Postgraduate	Employed	No	No	Healthy people	Yes	Yes	Yes	Not sure	Not sure	Yes	Yes	Yes	No	No	Yes	Yes	Yes	Yes	Yes	Always	Never	Always	Always	Always	Never	Always	Always	Always	Always	Always	Always	Never	Ministry of Health and Environment
Male	More Than 50	Married	Mosul	High school/Diploma	Employed	No	No	Chronic liver disease	Yes	Yes	Yes	No	No	Yes	Yes	Yes	Not sure	Yes	Yes	Yes	Yes	Yes	Yes	Always	Always	Always	Always	Always	Never	Always	Some time	Always	Never	Always	Always	Always	Ministry of Health and Environment
Female	18-29	Married	Mosul	Postgraduate	Employed	No	No	Healthy people	Yes	Yes	Yes	No	Yes	Yes	Yes	Yes	Not sure	No	Yes	Yes	Yes	Yes	Yes	Always	Always	Always	Always	Always	Never	Always	Always	Always	Always	Always	Always	Always	News outlet, Social media, Family and friends
Female	18-29	Married	Mosul	College level	Unemployed	No	No	Healthy people	Yes	Yes	Yes	Not sure	Not sure	Yes	Yes	Not sure	No	No	No	Yes	Yes	Yes	Yes	Always	Always	Always	Always	Never	Never	Some time	Some time	Some time	Some time	Always	Always	Never	Family and friends
Male	18-29	Single	Mosul	College level	Student	No	No	Healthy people	No	Yes	Yes	Yes	Yes	Yes	Yes	Yes	Yes	No	Yes	Yes	Yes	Yes	Yes	Always	Always	Always	Always	Always	Never	Always	Always	Always	Always	Always	Always	Always	Ministry of Health and Environment
Male	18-29	Single	Mosul	College level	Student	No	No	Healthy people	No	Yes	Yes	Yes	Yes	Yes	Yes	Yes	Yes	No	Yes	Yes	Yes	Yes	Yes	Always	Always	Always	Always	Always	Never	Always	Always	Always	Always	Always	Always	Always	Ministry of Health and Environment
Male	More Than 50	Married	Mosul	Postgraduate	Employed	No	No	Healthy people	Yes	Yes	Yes	No	No	Yes	Yes	Yes	Not sure	No	Yes	Yes	Yes	Yes	Yes	Always	Always	Always	Always	Always	Always	Always	Always	Always	Always	Always	Always	Always	Ministry of Health and Environment, WHO press release, Social media
Female	30-49	Married	Mosul	High school/Diploma	Employed	No	No	Healthy people	Yes	Yes	Yes	No	No	Yes	Yes	No	No	No	Yes	Yes	Yes	Yes	Yes	Some time	Always	Always	Some time	Always	Always	Always	Always	Always	Some time	Always	Never	Always	News outlet, Social media
Male	More Than 50	Married	Mosul	Postgraduate	Employed	No	No	Healthy people	Yes	Yes	Yes	No	No	Yes	Yes	Yes	No	No	Yes	Yes	Yes	Yes	Yes	Always	Always	Always	Always	Always	Always	Always	Always	Always	Some time	Always	Always	Some time	News outlet, Social media
Female	18-29	Married	Mosul	College level	Unemployed	No	No	Healthy people	Yes	Yes	Yes	No	No	Yes	Yes	Yes	No	No	Yes	Yes	Yes	Yes	Yes	Always	Always	Always	Always	Always	Never	Always	Always	Always	Always	Always	Always	Always	WHO press release, Family and friends
Female	30-49	Married	Mosul	College level	Employed	No	No	Healthy people	Yes	Yes	Yes	No	No	Yes	Yes	Yes	No	No	Yes	Yes	Yes	Yes	Yes	Always	Never	Always	Always	Never	Never	Some time	Always	Always	Always	Some time	Never	Some time	Ministry of Health and Environment, News outlet, Social media, Family and friends
Female	30-49	Married	Mosul	College level	Unemployed	No	No	Healthy people	Yes	Yes	Yes	No	No	Yes	Yes	Yes	No	No	Yes	Yes	Yes	Yes	Not sure	Always	Always	Never	Always	Never	Never	Always	Always	Some time	Always	Never	Some time	Always	Ministry of Health and Environment, Social media
Female	30-49	Married	Mosul	College level	Employed	No	No	Healthy people	Not sure	Yes	Yes	No	No	Not sure	Yes	Yes	Not sure	No	No	Yes	Yes	Yes	Yes	Always	Never	Always	Always	Always	Never	Always	Always	Always	Always	Always	Always	Always	News outlet, Social media, Family and friends
Male	30-49	Married	Mosul	College level	Employed	No	No	Healthy people	Yes	Yes	Yes	No	No	Yes	Yes	Yes	No	No	Yes	Yes	Yes	Yes	Yes	Always	Never	Always	Always	Always	Always	Always	Always	Always	Always	Always	Always	Always	Ministry of Health and Environment, Social media
Male	18-29	Single	Mosul	College level	Employed	No	No	Healthy people	Yes	Yes	Yes	No	No	Not sure	Yes	Yes	No	No	Yes	Yes	Yes	Yes	Yes	Always	Always	Always	Always	Always	Always	Always	Always	Always	Always	Always	Always	Some time	Social media
Female	More Than 50	Divorcee	Mosul	Postgraduate	Employed	yes	No	Healthy people	Yes	Yes	Yes	No	No	Yes	Yes	Yes	No	No	Yes	Yes	Yes	Yes	Yes	Always	Never	Always	Always	Always	Never	Always	Always	Always	Always	Always	Always	Always	WHO press release
Female	30-49	Married	Mosul	Postgraduate	Employed	No	No	Healthy people	Yes	Yes	Yes	No	Not sure	Not sure	Yes	Yes	Not sure	No	Yes	Yes	Yes	Yes	Yes	Always	Always	Always	Some time	Always	Always	Always	Some time	Some time	Always	Always	Some time	Some time	Ministry of Health and Environment, Social media
Male	More Than 50	Married	Mosul	College level	Unemployed	No	No	Healthy people	Yes	Yes	Yes	Yes	Yes	Yes	Yes	Yes	Yes	No	Yes	Yes	Yes	Yes	Yes	Always	Never	Always	Always	Always	Always	Never	Always	Always	Always	Always	Always	Always	Social media
Male	More Than 50	Married	Mosul	College level	Employed	No	No	Healthy people	Yes	Yes	Yes	No	No	Yes	Yes	Yes	No	No	Yes	Yes	Yes	Yes	Yes	Always	Always	Always	Always	Always	Never	Always	Always	Always	Always	Always	Always	Always	Ministry of Health and Environment, WHO press release
Female	More Than 50	Widower	Mosul	College level	Unemployed	No	No	Healthy people	Yes	Yes	Yes	No	No	Yes	Yes	Yes	Yes	No	Yes	Yes	Yes	Yes	Yes	Always	Always	Never	Always	Always	Never	Always	Never	Always	Always	Always	Always	Always	Ministry of Health and Environment, WHO press release, Social media
Female	18-29	Married	Mosul	College level	Employed	No	No	Healthy people	Yes	Yes	Yes	Yes	No	Yes	Yes	No	Yes	No	No	Yes	Yes	Yes	Yes	Some time	Always	Never	Always	Never	Never	Always	Always	Some time	Always	Always	Always	Always	Ministry of Health and Environment, WHO press release, Social media
Male	30-49	Single	Mosul	College level	Employed	No	No	Healthy people	Yes	Yes	Yes	No	No	Yes	Yes	Yes	Yes	No	Yes	Yes	Yes	Yes	Yes	Always	Always	Always	Always	Always	Always	Always	Always	Always	Always	Always	Always	Always	Ministry of Health and Environment
Female	30-49	Married	Mosul	College level	Employed	No	No	Healthy people	Not sure	Yes	Yes	No	No	Yes	Yes	Yes	Not sure	No	Yes	Yes	Yes	Yes	Yes	Always	Never	Always	Always	Always	Never	Always	Always	Always	Always	Always	Never	Always	Ministry of Health and Environment, Social media
Female	18-29	Single	Mosul	College level	Student	No	No	Healthy people	Yes	Yes	Yes	No	Not sure	Not sure	Yes	Yes	No	No	Yes	Yes	Yes	Yes	Yes	Always	Always	Always	Always	Always	Always	Always	Some time	Always	Always	Always	Some time	Always	Ministry of Health and Environment, WHO press release, Social media
Female	30-49	Married	Mosul	College level	Employed	No	No	Healthy people	Yes	Yes	Yes	No	No	Yes	Yes	Yes	No	No	Yes	Yes	Yes	Yes	Yes	Always	Never	Always	Always	Always	Never	Always	Always	Always	Always	Always	Always	Always	WHO press release
Female	30-49	Married	Mosul	College level	Employed	No	No	Healthy people	Yes	Yes	Yes	No	No	Yes	Yes	Yes	Yes	No	Yes	Yes	Yes	Yes	Yes	Always	Always	Always	Always	Always	Always	Always	Always	Always	Always	Always	Always	Always	WHO press release, Social media
Male	18-29	Single	Mosul	College level	Student	No	No	Healthy people	Yes	No	Yes	No	No	Yes	Yes	Yes	Yes	Yes	Yes	Yes	Yes	Yes	Yes	Always	Always	Always	Always	Always	Never	Some time	Some time	Always	Always	Always	Always	Some time	WHO press release
Male	More Than 50	Married	Mosul	Postgraduate	Employed	No	No	Healthy people	Yes	Yes	Yes	No	No	Yes	Yes	No	Yes	No	Yes	Yes	Yes	Yes	Yes	Always	Never	Always	Always	Always	Never	Always	Always	Some time	Some time	Always	Some time	Always	Ministry of Health and Environment, News outlet, Social media
Female	30-49	Single	Mosul	College level	Employed	Yes	No	Healthy people	Yes	Yes	Yes	No	No	Yes	Yes	Yes	No	No	No	Yes	Yes	Yes	Yes	Always	Always	Always	Always	Never	Never	Always	Always	Never	Always	Never	Always	Always	Ministry of Health and Environment, Social media, Family and friends
Female	More Than 50	Married	Mosul	Postgraduate	Employed	No	No	Healthy people	Yes	Yes	Yes	No	Not sure	Yes	Yes	Yes	No	No	Yes	Yes	Yes	Yes	Yes	Always	Always	Always	Always	Never	Never	Always	Some time	Always	Always	Always	Always	Always	Social media
Male	30-49	Married	Mosul	Postgraduate	Employed	No	No	Healthy people	Yes	Yes	Yes	No	No	Yes	Not sure	Yes	Not sure	No	No	Yes	Yes	Yes	Not sure	Some time	Always	Never	Always	Always	Always	Always	Always	Always	Always	Always	Some time	Some time	Ministry of Health and Environment, Social media
Female	30-49	Married	Mosul	Postgraduate	Employed	No	No	Healthy people	Yes	Yes	Yes	No	No	Yes	Yes	Yes	No	No	Yes	Yes	Yes	Yes	Yes	Always	Always	Always	Always	Always	Never	Always	Never	Never	Always	Always	Always	Always	Ministry of Health and Environment, WHO press release, Social media, Family and friends
Male	30-49	Single	Mosul	Postgraduate	Employed	No	Yes	Healthy people	Yes	Yes	Yes	Not sure	Not sure	Yes	Yes	Yes	Yes	No	Yes	Yes	Yes	Yes	Not sure	Some time	Always	Always	Always	Never	Always	Always	Always	Always	Some time	Always	Always	Always	Ministry of Health and Environment, WHO press release, Social media
Female	30-49	Married	Mosul	College level	Unemployed	No	No	Chronic liver disease	No	Yes	Yes	No	Not sure	Yes	Yes	Yes	Yes	No	Yes	Yes	Yes	Yes	Not sure	Always	Never	Always	Always	Always	Never	Always	Some time	Some time	Some time	Always	Never	Always	Ministry of Health and Environment, WHO press release, Family and friends
Male	18-29	Single	Mosul	College level	Employed	No	No	Severe obesity	Yes	Yes	Yes	Not sure	Not sure	Yes	Yes	Yes	No	No	No	Yes	Yes	Yes	No	Always	Always	Always	Some time	Never	Always	Always	Never	Some time	Some time	Never	Some time	Always	Ministry of Health and Environment, WHO press release, News outlet, Family and friends
Male	18-29	Single	Mosul	College level	Employed	No	No	Severe obesity	Yes	Yes	Yes	Not sure	Not sure	Yes	Yes	Yes	No	No	No	Yes	Yes	Yes	No	Always	Always	Always	Some time	Never	Always	Always	Never	Some time	Some time	Never	Some time	Always	Ministry of Health and Environment, WHO press release, Family and friends
Male	30-49	Married	Mosul	College level	Employed	No	No	Healthy people	Yes	Yes	Yes	No	No	Yes	Yes	No	Yes	No	No	Yes	Yes	Yes	Yes	Some time	Never	Always	Some time	Never	Never	Always	Always	Some time	Some time	Some time	Some time	Some time	Social media, Family and friends
Female	18-29	Married	Mosul	High school/Diploma	Unemployed	No	No	Healthy people	Not sure	Yes	Yes	Not sure	Not sure	Yes	Yes	No	Yes	Not sure	No	Yes	Yes	Yes	Yes	Always	Always	Always	Always	Always	Some time	Some time	Some time	Some time	Always	Always	Always	Some time	Social media
Male	18-29	Single	Mosul	College level	Student	No	No	Healthy people	Yes	Yes	Yes	Not sure	Not sure	Yes	Yes	Yes	No	No	No	Yes	Yes	Yes	Yes	Always	Always	Always	Always	Always	Some time	Some time	Some time	Always	Always	Some time	Always	Some time	WHO press release
Male	30-49	Single	Mosul	College level	Employed	Yes	No	Healthy people	Yes	Yes	Yes	No	No	Not sure	Yes	Not sure	Not sure	No	Yes	Yes	Yes	Yes	Yes	Always	Never	Always	Always	Always	Never	Always	Always	Always	Always	Always	Always	Always	Ministry of Health and Environment, Social media
Male	30-49	Married	Mosul	Postgraduate	Employed	No	No	Healthy people	Yes	Yes	Yes	Not sure	No	Yes	Yes	Yes	No	No	No	Yes	Yes	Yes	Yes	Some time	Never	Always	Some time	Always	Never	Always	Always	Some time	Always	Some time	Some time	Some time	Ministry of Health and Environment, WHO press release, News outlet, Social media, Family and friends
Male	30-49	Single	Mosul	College level	Employed	Yes	No	Healthy people	Yes	Yes	Yes	No	No	Not sure	Yes	Not sure	Not sure	No	Yes	Yes	Yes	Yes	Yes	Always	Never	Always	Always	Always	Never	Always	Always	Always	Always	Always	Always	Always	Ministry of Health and Environment, Social media, Family and friends
Female	30-49	Widower	Mosul	College level	Employed	No	No	Healthy people	Yes	Yes	Yes	No	No	Yes	Yes	Not sure	Not sure	No	Yes	Yes	Yes	Yes	Yes	Always	Always	Always	Always	Always	Never	Always	Always	Some time	Always	Always	Always	Always	Social media
Male	18-29	Single	Mosul	College level	Employed	No	No	Healthy people	Yes	Yes	Yes	No	No	Yes	Not sure	Yes	No	No	No	Yes	Yes	Yes	Yes	Always	Always	Always	Always	Always	Never	Always	Some time	Always	Always	Always	Always	Always	Ministry of Health and Environment, WHO press release, Other sources
Female	30-49	Married	Mosul	College level	Unemployed	No	No	Diabetes	Yes	No	Yes	Not sure	Not sure	Yes	Yes	Yes	No	Not sure	No	Yes	Yes	Yes	Yes	Always	Always	Always	Some time	Never	Never	Some time	Never	Always	Always	Always	Never	Always	WHO press release
Female	18-29	Single	Mosul	College level	Student	No	No	Healthy people	Yes	Yes	Yes	Not sure	No	Yes	Yes	Yes	Yes	No	Yes	Yes	Yes	Yes	Yes	Always	Always	Always	Always	Always	Some time	Always	Always	Always	Always	Always	Always	Always	Ministry of Health and Environment, Social media
Female	18-29	Single	Mosul	College level	Student	No	No	Healthy people	Yes	Yes	Yes	No	No	Yes	Yes	Yes	No	No	Yes	Yes	Yes	Yes	Yes	Always	Always	Always	Always	Always	Some time	Always	Always	Always	Always	Always	Always	Always	Ministry of Health and Environment, WHO press release
Female	More Than 50	Married	Mosul	Postgraduate	Employed	No	No	Healthy people	Yes	Yes	Yes	No	No	Yes	Yes	Yes	No	No	Yes	Yes	Yes	Yes	Yes	Always	Always	Always	Always	Never	Never	Always	Always	Always	Always	Always	Always	Always	Ministry of Health and Environment, WHO press release, Social media, Family and friends
Female	18-29	Married	Mosul	College level	Unemployed	Yes	No	Healthy people	Yes	Yes	Not sure	No	Not sure	Yes	Yes	Yes	No	No	No	Yes	Not sure	Yes	Yes	Always	Always	Always	Always	Always	Always	Always	Always	Always	Always	Always	Always	Always	Social media
Female	30-49	Married	Mosul	Postgraduate	Employed	No	No	Healthy people	Yes	Yes	Yes	No	No	Yes	Yes	No	No	No	No	Yes	Yes	Yes	No	Always	Always	Always	Some time	Always	Always	Some time	Some time	Always	Always	Always	Always	Always	Ministry of Health and Environment, WHO press release, News outlet, Social media
Female	30-49	Widower	Mosul	High school/Diploma	Unemployed	No	No	Healthy people	Yes	Yes	Not sure	Not sure	Not sure	Yes	Yes	Yes	Not sure	No	Yes	Yes	Yes	Yes	Yes	Always	Always	Always	Always	Always	Never	Always	Some time	Some time	Always	Always	Always	Always	WHO press release, Family and friends
Female	18-29	Single	Mosul	High school/Diploma	Student	No	No	Healthy people	Yes	Yes	Yes	No	No	Yes	Yes	Yes	Not sure	No	Yes	Yes	Yes	Yes	Not sure	Always	Always	Always	Always	Never	Always	Always	Always	Always	Always	Some time	Some time	Always	Social media
Female	30-49	Married	Mosul	Postgraduate	Employed	No	No	Healthy people	Yes	Yes	Yes	No	No	Yes	Yes	Yes	No	No	Yes	Yes	No	Yes	No	Always	Always	Always	Always	Always	Always	Always	Never	Never	Always	Always	Never	Always	Ministry of Health and Environment, Social media
Female	30-49	Married	Mosul	Postgraduate	Employed	No	No	Healthy people	Yes	Yes	Yes	No	No	Yes	Yes	Yes	No	No	Yes	Yes	Yes	Yes	Yes	Always	Always	Always	Always	Always	Never	Always	Some time	Always	Always	Always	Always	Always	Ministry of Health and Environment, WHO press release, Social media, Other sources
Female	30-49	Married	Mosul	High school/Diploma	Unemployed	No	No	Healthy people	Yes	Yes	Yes	No	Not sure	Yes	Yes	Yes	No	No	Yes	Yes	Yes	Yes	Yes	Always	Always	Always	Always	Always	Always	Always	Some time	Some time	Always	Always	Some time	Always	Social media
Male	30-49	Married	Mosul	Postgraduate	Employed	No	No	Diabetes	Yes	Yes	Yes	No	No	Yes	Yes	Yes	No	No	Yes	Yes	Yes	Yes	Yes	Always	Never	Always	Some time	Never	Never	Always	Always	Always	Some time	Always	Always	Always	News outlet, Social media, Family and friends
Female	18-29	Married	Mosul	College level	Unemployed	No	No	Healthy people	Yes	Yes	Yes	No	No	Yes	Yes	Yes	No	No	Yes	Yes	Yes	Yes	Yes	Always	Always	Always	Always	Never	Always	Always	Always	Always	Always	Some time	Always	Some time	Ministry of Health and Environment, WHO press release, News outlet
Female	More Than 50	Married	Mosul	Postgraduate	Employed	No	No	Healthy people	Yes	Yes	Yes	No	Not sure	Yes	Yes	Yes	No	No	Yes	Yes	Yes	Yes	Yes	Always	Always	Always	Some time	Always	Never	Always	Always	Always	Always	Always	Always	Always	Ministry of Health and Environment, News outlet
Female	18-29	Single	Mosul	College level	Employed	No	Yes	liver and kidney	Yes	Yes	Yes	No	Not sure	Yes	Yes	Yes	No	No	Yes	Yes	Yes	Yes	Yes	Always	Always	Always	Always	Never	Always	Always	Always	Some time	Always	Always	Always	Some time	Ministry of Health and Environment, WHO press release, Social media
Female	30-49	Widower	Mosul	Postgraduate	Employed	No	No	Heart conditions	Yes	Yes	Yes	No	No	Yes	Not sure	Not sure	No	No	No	Yes	Yes	Yes	Yes	Always	Never	Always	Always	Never	Never	Always	Always	Some time	Some time	Always	Some time	Some time	Ministry of Health and Environment, Social media
Female	18-29	Single	Mosul	College level	Student	Yes	No	Healthy people	Yes	Yes	Yes	Yes	Not sure	Yes	Yes	No	Yes	No	Yes	Yes	Yes	Yes	Yes	Always	Always	Always	Always	Always	Never	Always	Some time	Some time	Some time	Always	Always	Some time	WHO press release
Female	More Than 50	Married	Mosul	High school/Diploma	Unemployed	No	No	Diabetes,Severe obesity	Yes	Yes	Yes	No	No	Yes	Yes	Yes	No	No	Yes	Yes	Yes	Yes	Yes	Always	Never	Always	Always	Always	Never	Always	Always	Always	Always	Always	Always	Always	Ministry of Health and Environment, Social media
Female	30-49	Married	Mosul	Postgraduate	Employed	No	No	Healthy people	Yes	Yes	Yes	Not sure	Not sure	Yes	Yes	Yes	No	No	Yes	Yes	Yes	Yes	Yes	Always	Always	Always	Always	Always	Never	Always	Always	Always	Always	Always	Always	Always	Ministry of Health and Environment
Male	30-49	Married	Mosul	Illiterate/Primary	Unemployed	No	No	Diabetes	Yes	Yes	Yes	Not sure	Not sure	Yes	Not sure	Yes	Not sure	No	Yes	Yes	Yes	Yes	Yes	Always	Always	Always	Always	Always	Always	Always	Always	Always	Always	Always	Always	Always	Ministry of Health and Environment, Social media
Male	30-49	Married	Mosul	College level	Employed	No	No	Healthy people	Yes	Yes	Yes	No	No	Yes	Yes	Yes	No	No	Yes	Yes	Yes	Yes	No	Always	Always	Always	Never	Always	Always	Always	Always	Always	Always	Always	Always	Always	Ministry of Health and Environment
Female	30-49	Single	Mosul	High school/Diploma	Employed	No	No	Healthy people	Not sure	Yes	Yes	No	Not sure	Yes	Yes	No	Yes	No	Yes	Yes	Yes	Yes	No	Always	Always	Always	Always	Never	Never	Always	Always	Always	Always	Always	Always	Always	Ministry of Health and Environment, Social media
Male	30-49	Married	Mosul	College level	Employed	No	No	Healthy people	Yes	Yes	Yes	No	No	Yes	Yes	Yes	Not sure	No	Yes	Yes	Yes	Yes	Not sure	Always	Always	Always	Always	Always	Never	Always	Always	Always	Always	Always	Always	Always	WHO press release
Male	30-49	Single	Mosul	College level	Employed	No	No	Chronic lung diseases	Yes	No	Yes	No	No	Yes	Yes	Yes	Yes	No	Yes	Yes	Yes	Yes	No	Always	Always	Always	Never	Always	Some time	Always	Never	Always	Always	Always	Always	Always	Ministry of Health and Environment, WHO press release
Male	30-49	Married	Mosul	College level	Employed	No	No	Healthy people	Not sure	Yes	Yes	Not sure	Not sure	Yes	Not sure	Yes	Not sure	Not sure	No	Yes	Not sure	Yes	Yes	Some time	Never	Always	Always	Never	Never	Always	Always	Always	Always	Never	Always	Never	Social media
Female	More Than 50	Married	Mosul	College level	Unemployed	No	No	Chronic kidney disease, Asthma	Yes	Yes	Yes	No	No	Yes	Yes	Yes	Not sure	No	Yes	Yes	Yes	Yes	Yes	Always	Always	Always	Always	Always	Always	Always	Never	Never	Always	Always	Always	Always	News outlet
Male	18-29	Single	Mosul	College level	Employed	No	No	Healthy people	Yes	Yes	Yes	Yes	No	Yes	Yes	Yes	No	No	Yes	Yes	Yes	Yes	Yes	Always	Always	Always	Always	Never	Never	Always	Always	Some time	Some time	Never	Some time	Always	Ministry of Health and Environment, Social media, Family and friends
Male	18-29	Single	Mosul	College level	Student	No	No	Healthy people	Yes	Yes	Yes	No	Yes	Yes	Yes	Yes	No	No	No	Yes	Yes	Yes	Yes	Always	Always	Always	Always	Never	Never	Some time	Some time	Some time	Some time	Some time	Some time	Some time	Ministry of Health and Environment, WHO press release, Social media
Male	18-29	Single	Mosul	High school/Diploma	Student	No	No	Healthy people	Yes	Yes	Yes	No	Not sure	Yes	Yes	Yes	No	No	No	Yes	Not sure	Yes	Yes	Always	Always	Always	Always	Never	Never	Some time	Some time	Some time	Some time	Always	Some time	Some time	Ministry of Health and Environment
Female	More Than 50	Widower	Mosul	College level	Unemployed	No	No	Healthy people	Yes	Yes	Yes	No	Not sure	Yes	Yes	Yes	No	No	Yes	Yes	Yes	Yes	Yes	Always	Always	Always	Always	Always	Always	Always	Some time	Always	Always	Always	Always	Always	Ministry of Health and Environment, WHO press release
Male	30-49	Single	Mosul	College level	Employed	No	No	Healthy people	Yes	Yes	Yes	No	Not sure	Yes	Yes	Yes	Yes	No	Yes	Yes	Yes	Yes	No	Always	Always	Always	Always	Always	Always	Never	Never	Some time	Some time	Always	Some time	Always	WHO press release
Male	30-49	Married	Mosul	College level	Employed	No	No	Healthy people	Yes	Yes	Yes	Not sure	Not sure	Yes	Yes	Yes	No	No	Yes	Yes	Yes	Yes	Yes	Always	Always	Never	Always	Always	Never	Always	Always	Some time	Some time	Some time	Always	Always	Social media
Male	30-49	Married	Mosul	College level	Unemployed	No	No	Healthy people	Yes	Yes	Yes	No	No	Yes	Yes	Yes	No	No	No	Yes	Yes	Yes	Not sure	Always	Never	Always	Always	Always	Never	Always	Always	Never	Some time	Always	Never	Always	Ministry of Health and Environment
Female	30-49	Married	Mosul	College level	Employed	No	No	Healthy people	Yes	Yes	Yes	No	No	Yes	Yes	Yes	No	No	Yes	Yes	Yes	Yes	Yes	Always	Always	Always	Some time	Always	Never	Always	Always	Never	Always	Always	Always	Always	Ministry of Health and Environment, News outlet, Social media
Female	30-49	Married	Mosul	College level	Employed	No	No	Healthy people	Yes	Yes	Yes	No	No	Yes	Yes	Yes	No	No	Yes	Yes	Yes	Yes	Yes	Always	Always	Always	Some time	Always	Never	Always	Always	Never	Always	Always	Always	Always	Ministry of Health and Environment, News outlet, Social media
Male	30-49	Married	Mosul	College level	Employed	Yes	No	Healthy people	Yes	Yes	Yes	Yes	Not sure	Yes	Yes	Yes	Not sure	No	Yes	Yes	Yes	Yes	Not sure	Always	Always	Always	Always	Always	Never	Always	Always	Always	Some time	Always	Always	Always	Ministry of Health and Environment, WHO press release, Social media
Female	30-49	Single	Mosul	Postgraduate	Employed	No	No	Healthy people	Yes	Not sure	Yes	No	No	Yes	Not sure	No	Not sure	Not sure	Yes	Yes	Yes	Yes	Not sure	Always	Never	Always	Always	Never	Never	Always	Always	Always	Always	Some time	Always	Some time	Ministry of Health and Environment, WHO press release, Social media
Female	More Than 50	Widower	Mosul	College level	Unemployed	No	No	Healthy people	Yes	Yes	Yes	No	No	Yes	Yes	Yes	No	No	Yes	Yes	Yes	Yes	Yes	Always	Always	Never	Some time	Never	Always	Always	Always	Always	Always	Some time	Never	Some time	Social media, Family and friends
Female	30-49	Married	Mosul	Postgraduate	Employed	No	No	Asthma	Yes	Yes	Yes	No	No	No	Yes	Yes	No	No	Yes	Yes	Yes	Yes	Yes	Always	Always	Always	Always	Always	Always	Always	Always	Always	Always	Always	Always	Always	Ministry of Health and Environment, WHO press release, News outlet
Female	More Than 50	Single	Mosul	Postgraduate	Employed	No	No	Healthy people	Yes	Yes	Yes	No	No	Yes	Yes	Yes	No	No	Yes	Yes	Yes	Yes	Yes	Always	Always	Always	Always	Always	Always	Always	Always	Always	Always	Always	Always	Always	Ministry of Health and Environment, WHO press release, News outlet
Female	18-29	Single	Mosul	College level	Student	No	No	Healthy people	Yes	Yes	Yes	No	No	Yes	Yes	Yes	Not sure	No	Yes	Yes	Yes	Yes	No	Always	Always	Always	Some time	Always	Never	Always	Some time	Always	Always	Always	Always	Always	News outlet
Male	30-49	Married	Mosul	Postgraduate	Employed	No	No	Diabetes	Yes	Yes	Yes	No	Not sure	Yes	Yes	Yes	No	No	No	Yes	Yes	Yes	Yes	Always	Always	Always	Always	Never	Never	Some time	Never	Some time	Some time	Always	Always	Some time	News outlet, Social media, Family and friends
Male	18-29	Single	Mosul	College level	Student	No	No	Healthy people	Yes	Yes	Yes	Yes	Not sure	Yes	Yes	Yes	Not sure	No	Yes	Yes	Yes	Yes	Yes	Always	Always	Always	Always	Always	Never	Always	Always	Always	Always	Always	Always	Some time	WHO press release
Female	30-49	Married	Mosul	College level	Unemployed	No	No	Healthy people	Yes	Yes	Yes	Not sure	Not sure	Yes	No	No	No	No	Yes	Yes	Yes	Yes	Yes	Always	Never	Always	Some time	Always	Always	Always	Some time	Some time	Always	Some time	Always	Always	Social media
Female	30-49	Single	Mosul	College level	Employed	No	No	Healthy people	Yes	No	Yes	No	No	Yes	Yes	Yes	No	No	Yes	Yes	Yes	Yes	Yes	Always	Always	Always	Always	Always	Always	Always	Always	Always	Always	Always	Always	Always	Ministry of Health and Environment
Female	30-49	Married	Mosul	College level	Employed	No	No	Healthy people	Yes	Yes	Yes	No	No	Yes	Yes	No	No	No	Yes	Yes	Yes	Yes	Yes	Always	Always	Always	Always	Always	Never	Always	Always	Always	Always	Always	Always	Always	WHO press release
Female	30-49	Single	Mosul	Postgraduate	Employed	No	No	Asthma	Yes	Yes	Yes	No	No	Yes	Yes	Yes	No	No	No	Yes	Yes	Yes	Yes	Always	Always	Always	Always	Never	Always	Always	Always	Always	Always	Always	Always	Always	Ministry of Health and Environment, News outlet, Social media
Male	30-49	Married	Mosul	College level	Employed	No	No	Healthy people	Yes	Yes	Not sure	No	No	Yes	Yes	Yes	Not sure	No	No	Yes	Yes	Yes	Yes	Always	Always	Always	Always	Always	Always	Always	Always	Always	Always	Always	Always	Always	Ministry of Health and Environment, WHO press release, News outlet, Social media, Family and friends
Female	30-49	Divorcee	Mosul	College level	Unemployed	No	No	Healthy people	Yes	Yes	Yes	No	No	Yes	Yes	Yes	No	No	No	Yes	Yes	Yes	Not sure	Always	Always	Always	Always	Never	Always	Always	Some time	Some time	Some time	Always	Always	Always	Ministry of Health and Environment, WHO press release, Social media
Female	30-49	Married	Mosul	High school/Diploma	Employed	No	No	Chronic kidney disease	Yes	Yes	Yes	No	No	Yes	Yes	Yes	No	No	Yes	Yes	Yes	Yes	No	Some time	Always	Always	Always	Never	Never	Always	Always	Some time	Always	Some time	Never	Always	Ministry of Health and Environment, Social media, Family and friends
Female	30-49	Married	Mosul	College level	Employed	No	No	Healthy people	Yes	Yes	Yes	Yes	No	Yes	Yes	Yes	No	No	Yes	Yes	Yes	Yes	Yes	Always	Always	Always	Always	Always	Never	Always	Always	Always	Always	Always	Always	Some time	Ministry of Health and Environment, WHO press release, Social media
Male	30-49	Married	Mosul	Postgraduate	Employed	Yes	No	Healthy people	Yes	Yes	Yes	Not sure	Yes	Yes	Yes	Yes	Not sure	No	Yes	Yes	Yes	Yes	Yes	Always	Never	Always	Always	Always	Never	Always	Always	Always	Always	Always	Always	Always	Ministry of Health and Environment, News outlet, Social media, Family and friends
Female	More Than 50	Married	Mosul	College level	Employed	No	No	Chronic kidney disease	Yes	Yes	Yes	No	No	Yes	Yes	No	No	No	Yes	Yes	Yes	Yes	Yes	Always	Always	Always	Always	Always	Always	Always	Always	Always	Always	Always	Always	Always	Ministry of Health and Environment, WHO press release
Female	18-29	Married	Mosul	College level	Employed	No	No	Healthy people	Yes	No	Yes	No	No	Yes	Yes	Yes	No	No	Yes	Yes	Yes	Yes	Yes	Always	Never	Always	Always	Always	Always	Always	Always	Always	Some time	Always	Always	Always	WHO press release
Female	30-49	Married	Mosul	High school/Diploma	Unemployed	No	No	Healthy people	Yes	Yes	Yes	No	No	Yes	Yes	Yes	No	No	Yes	Yes	Yes	Yes	Yes	Always	Always	Never	Always	Always	Always	Always	Always	Always	Always	Always	Always	Always	Ministry of Health and Environment, WHO press release, News outlet, Social media
Female	18-29	Single	Mosul	College level	Student	No	No	Healthy people	Yes	Yes	Not sure	Not sure	Yes	Yes	Yes	Not sure	Not sure	No	Yes	Yes	Yes	Yes	Yes	Always	Always	Always	Always	Always	Never	Always	Always	Some time	Always	Never	Always	Always	Ministry of Health and Environment, WHO press release, News outlet, Social media, Family and friends
Female	30-49	Married	Mosul	College level	Unemployed	No	No	Healthy people	Yes	Yes	Yes	Not sure	No	Yes	Yes	Yes	No	No	Yes	Yes	Yes	Yes	No	Always	Always	Never	Always	Always	Never	Always	Always	Some time	Always	Always	Always	Always	Ministry of Health and Environment, WHO press release, News outlet, Social media, Family and friends
Female	More Than 50	Married	Mosul	Postgraduate	Employed	No	No	Healthy people	Yes	Yes	Yes	Not sure	Not sure	Yes	Yes	Yes	No	No	Yes	Yes	Yes	Yes	Yes	Always	Never	Always	Always	Always	Never	Always	Always	Always	Always	Always	Always	Never	Ministry of Health and Environment
Male	More Than 50	Married	Mosul	High school/Diploma	Employed	No	No	Chronic liver disease	Yes	Yes	Yes	No	No	Yes	Yes	Yes	Not sure	Yes	Yes	Yes	Yes	Yes	Yes	Always	Always	Always	Always	Always	Never	Always	Some time	Always	Never	Always	Always	Always	Ministry of Health and Environment
Female	18-29	Married	Mosul	Postgraduate	Employed	No	No	Healthy people	Yes	Yes	Yes	No	Yes	Yes	Yes	Yes	Not sure	No	Yes	Yes	Yes	Yes	Yes	Always	Always	Always	Always	Always	Never	Always	Always	Always	Always	Always	Always	Always	Social media
Female	18-29	Married	Mosul	College level	Unemployed	No	No	Healthy people	Yes	Yes	Yes	Not sure	Not sure	Yes	Yes	Not sure	No	No	No	Yes	Yes	Yes	Yes	Always	Always	Always	Always	Never	Never	Some time	Some time	Some time	Some time	Always	Always	Never	Family and friends
Male	18-29	Single	Mosul	College level	Student	No	No	Healthy people	No	Yes	Yes	Yes	Yes	Yes	Yes	Yes	Yes	No	Yes	Yes	Yes	Yes	Yes	Always	Always	Always	Always	Always	Never	Always	Always	Always	Always	Always	Always	Always	Ministry of Health and Environment
Male	18-29	Single	Mosul	College level	Student	No	No	Healthy people	No	Yes	Yes	Yes	Yes	Yes	Yes	Yes	Yes	No	Yes	Yes	Yes	Yes	Yes	Always	Always	Always	Always	Always	Never	Always	Always	Always	Always	Always	Always	Always	Ministry of Health and Environment
Male	More Than 50	Married	Mosul	Postgraduate	Employed	No	No	Healthy people	Yes	Yes	Yes	No	No	Yes	Yes	Yes	Not sure	No	Yes	Yes	Yes	Yes	Yes	Always	Always	Always	Always	Always	Always	Always	Always	Always	Always	Always	Always	Always	Ministry of Health and Environment, WHO press release, Social media
Female	30-49	Married	Mosul	High school/Diploma	Employed	No	No	Healthy people	Yes	Yes	Yes	No	No	Yes	Yes	No	No	No	Yes	Yes	Yes	Yes	Yes	Some time	Always	Always	Some time	Always	Always	Always	Always	Always	Some time	Always	Never	Always	News outlet, Social media
Male	More Than 50	Married	Mosul	Postgraduate	Employed	No	No	Healthy people	Yes	Yes	Yes	No	No	Yes	Yes	Yes	No	No	Yes	Yes	Yes	Yes	Yes	Always	Always	Always	Always	Always	Always	Always	Always	Always	Some time	Always	Always	Some time	News outlet, Social media
Female	18-29	Married	Mosul	College level	Unemployed	No	No	Healthy people	Yes	Yes	Yes	No	No	Yes	Yes	Yes	No	No	Yes	Yes	Yes	Yes	Yes	Always	Always	Always	Always	Always	Never	Always	Always	Always	Always	Always	Always	Always	WHO press release
Female	30-49	Married	Mosul	College level	Employed	No	No	Healthy people	Yes	Yes	Yes	No	No	Yes	Yes	Yes	No	No	Yes	Yes	Yes	Yes	Yes	Always	Never	Always	Always	Never	Never	Some time	Always	Always	Always	Some time	Never	Some time	Ministry of Health and Environment, News outlet, Social media
Female	30-49	Married	Mosul	College level	Unemployed	No	No	Healthy people	Yes	Yes	Yes	No	No	Yes	Yes	Yes	No	No	Yes	Yes	Yes	Yes	Not sure	Always	Always	Never	Always	Never	Never	Always	Always	Some time	Always	Never	Some time	Always	Ministry of Health and Environment, Social media
Female	30-49	Married	Mosul	College level	Employed	No	No	Healthy people	Not sure	Yes	Yes	No	No	Not sure	Yes	Yes	Not sure	No	No	Yes	Yes	Yes	Yes	Always	Never	Always	Always	Always	Never	Always	Always	Always	Always	Always	Always	Always	Social media
Male	30-49	Married	Mosul	College level	Employed	No	No	Asthma	Yes	Yes	Yes	No	No	Yes	Yes	Yes	No	No	Yes	Yes	Yes	Yes	Yes	Always	Never	Always	Always	Always	Always	Always	Always	Always	Always	Always	Always	Always	Ministry of Health and Environment, Social media
Male	18-29	Single	Mosul	College level	Employed	No	No	Healthy people	Yes	Yes	Yes	No	No	Not sure	Yes	Yes	No	No	Yes	Yes	Yes	Yes	Yes	Always	Always	Always	Always	Always	Always	Always	Always	Always	Always	Always	Always	Some time	Social media
Female	More Than 50	Married	Mosul	Postgraduate	Employed	yes	No	Healthy people	Yes	Yes	Yes	No	No	Yes	Yes	Yes	No	No	Yes	Yes	Yes	Yes	Yes	Always	Never	Always	Always	Always	Never	Always	Always	Always	Always	Always	Always	Always	WHO press release
Female	30-49	Divorcee	Mosul	Postgraduate	Employed	No	No	Healthy people	Yes	Yes	Yes	No	Not sure	Not sure	Yes	Yes	Not sure	No	Yes	Yes	Yes	Yes	Yes	Always	Always	Always	Some time	Always	Always	Always	Some time	Some time	Always	Always	Some time	Some time	Ministry of Health and Environment, Social media
Male	More Than 50	Married	Mosul	College level	Unemployed	No	No	Healthy people	Yes	Yes	Yes	Yes	Yes	Yes	Yes	Yes	Yes	No	Yes	Yes	Yes	Yes	Yes	Always	Never	Always	Always	Always	Always	Never	Always	Always	Always	Always	Always	Always	Social media
Male	More Than 50	Married	Mosul	College level	Employed	No	No	Healthy people	Yes	Yes	Yes	No	No	Yes	Yes	Yes	No	No	Yes	Yes	Yes	Yes	Yes	Always	Always	Always	Always	Always	Never	Always	Always	Always	Always	Always	Always	Always	Ministry of Health and Environment, Social media
Female	More Than 50	Widower	Mosul	College level	Unemployed	No	No	Healthy people	Yes	Yes	Yes	No	No	Yes	Yes	Yes	Yes	No	Yes	Yes	Yes	Yes	Yes	Always	Always	Never	Always	Always	Never	Always	Never	Always	Always	Always	Always	Always	Ministry of Health and Environment, WHO press release, Family and friends
Female	18-29	Married	Mosul	College level	Employed	No	No	Healthy people	Yes	Yes	Yes	Yes	No	Yes	Yes	No	Yes	No	No	Yes	Yes	Yes	Yes	Some time	Always	Never	Always	Never	Never	Always	Always	Some time	Always	Always	Always	Always	Ministry of Health and Environment, WHO press release, Social media
Male	30-49	Single	Mosul	College level	Employed	No	No	Healthy people	Yes	Yes	Yes	No	No	Yes	Yes	Yes	Yes	No	Yes	Yes	Yes	Yes	Yes	Always	Always	Always	Always	Always	Always	Always	Always	Always	Always	Always	Always	Always	Ministry of Health and Environment, WHO press release, News outlet, Social media, Family and friends
Female	30-49	Married	Mosul	College level	Employed	No	No	Healthy people	Not sure	Yes	Yes	No	No	Yes	Yes	Yes	Not sure	No	Yes	Yes	Yes	Yes	Yes	Always	Never	Always	Always	Always	Never	Always	Always	Always	Always	Always	Never	Always	Ministry of Health and Environment
Female	18-29	Single	Mosul	College level	Student	No	No	Healthy people	Yes	Yes	Yes	No	Not sure	Not sure	Yes	Yes	No	No	Yes	Yes	Yes	Yes	Yes	Always	Always	Always	Always	Always	Always	Always	Some time	Always	Always	Always	Some time	Always	Ministry of Health and Environment, Social media, Family and friends
Female	30-49	Married	Mosul	College level	Employed	No	No	Healthy people	Yes	Yes	Yes	No	No	Yes	Yes	Yes	No	No	Yes	Yes	Yes	Yes	Yes	Always	Never	Always	Always	Always	Never	Always	Always	Always	Always	Always	Always	Always	WHO press release, Family and friends
Female	30-49	Married	Mosul	College level	Employed	No	No	Healthy people	Yes	Yes	Yes	No	No	Yes	Yes	Yes	Yes	No	Yes	Yes	Yes	Yes	Yes	Always	Always	Always	Always	Always	Always	Always	Always	Always	Always	Always	Always	Always	Ministry of Health and Environment, WHO press release, News outlet, Social media
Male	18-29	Single	Mosul	College level	Student	No	No	Healthy people	Yes	No	Yes	No	No	Yes	Yes	Yes	Yes	Yes	Yes	Yes	Yes	Yes	Yes	Always	Always	Always	Always	Always	Never	Some time	Some time	Always	Always	Always	Always	Some time	WHO press release
Male	More Than 50	Married	Mosul	Postgraduate	Employed	No	No	Healthy people	Yes	Yes	Yes	No	No	Yes	Yes	No	Yes	No	Yes	Yes	Yes	Yes	Yes	Always	Never	Always	Always	Always	Never	Always	Always	Some time	Some time	Always	Some time	Always	Ministry of Health and Environment, News outlet, Social media
Female	30-49	Single	Mosul	College level	Employed	Yes	No	Healthy people	Yes	Yes	Yes	No	No	Yes	Yes	Yes	No	No	No	Yes	Yes	Yes	Yes	Always	Always	Always	Always	Never	Never	Always	Always	Never	Always	Never	Always	Always	Ministry of Health and Environment, WHO press release, News outlet, Social media
Female	More Than 50	Married	Mosul	Postgraduate	Employed	No	No	Healthy people	Yes	Yes	Yes	No	Not sure	Yes	Yes	Yes	No	No	Yes	Yes	Yes	Yes	Yes	Always	Always	Always	Always	Never	Never	Always	Some time	Always	Always	Always	Always	Always	Social media
Male	30-49	Married	Mosul	Postgraduate	Employed	No	No	Healthy people	Yes	Yes	Yes	No	No	Yes	Not sure	Yes	Not sure	No	No	Yes	Yes	Yes	Not sure	Some time	Always	Never	Always	Always	Always	Always	Always	Always	Always	Always	Some time	Some time	Ministry of Health and Environment
Female	30-49	Married	Mosul	Postgraduate	Employed	No	No	Healthy people	Yes	Yes	Yes	No	No	Yes	Yes	Yes	No	No	Yes	Yes	Yes	Yes	Yes	Always	Always	Always	Always	Always	Never	Always	Never	Never	Always	Always	Always	Always	Ministry of Health and Environment, WHO press release, Social media
Male	30-49	Single	Mosul	Postgraduate	Employed	No	Yes	Healthy people	Yes	Yes	Yes	Not sure	Not sure	Yes	Yes	Yes	Yes	No	Yes	Yes	Yes	Yes	Not sure	Some time	Always	Always	Always	Never	Always	Always	Always	Always	Some time	Always	Always	Always	Ministry of Health and Environment, WHO press release, News outlet, Social media, Family and friends
Female	30-49	Married	Mosul	College level	Unemployed	No	No	Chronic liver disease	No	Yes	Yes	No	Not sure	Yes	Yes	Yes	Yes	No	Yes	Yes	Yes	Yes	Not sure	Always	Never	Always	Always	Always	Never	Always	Some time	Some time	Some time	Always	Never	Always	WHO press release, Social media, Family and friends
Male	18-29	Single	Mosul	College level	Employed	No	No	Severe obesity	Yes	Yes	Yes	Not sure	Not sure	Yes	Yes	Yes	No	No	No	Yes	Yes	Yes	No	Always	Always	Always	Some time	Never	Always	Always	Never	Some time	Some time	Never	Some time	Always	Ministry of Health and Environment, WHO press release, Family and friends
Male	18-29	Single	Mosul	College level	Employed	No	No	Severe obesity	Yes	Yes	Yes	Not sure	Not sure	Yes	Yes	Yes	No	No	No	Yes	Yes	Yes	No	Always	Always	Always	Some time	Never	Always	Always	Never	Some time	Some time	Never	Some time	Always	Ministry of Health and Environment, WHO press release, Family and friends
Male	30-49	Married	Mosul	College level	Employed	No	No	Healthy people	Yes	Yes	Yes	No	No	Yes	Yes	No	Yes	No	No	Yes	Yes	Yes	Yes	Some time	Never	Always	Some time	Never	Never	Always	Always	Some time	Some time	Some time	Some time	Some time	News outlet
Female	18-29	Married	Mosul	High school/Diploma	Unemployed	No	No	Healthy people	Not sure	Yes	Yes	Not sure	Not sure	Yes	Yes	No	Yes	Not sure	No	Yes	Yes	Yes	Yes	Always	Always	Always	Always	Always	Some time	Some time	Some time	Some time	Always	Always	Always	Some time	Social media
Male	18-29	Single	Mosul	College level	Student	No	No	Healthy people	Yes	Yes	Yes	Not sure	Not sure	Yes	Yes	Yes	No	No	No	Yes	Yes	Yes	Yes	Always	Always	Always	Always	Always	Some time	Some time	Some time	Always	Always	Some time	Always	Some time	WHO press release
Male	30-49	Single	Mosul	College level	Employed	Yes	No	Healthy people	Yes	Yes	Yes	No	No	Not sure	Yes	Not sure	Not sure	No	Yes	Yes	Yes	Yes	Yes	Always	Never	Always	Always	Always	Never	Always	Always	Always	Always	Always	Always	Always	Ministry of Health and Environment
Male	30-49	Married	Mosul	Postgraduate	Employed	No	No	Healthy people	Yes	Yes	Yes	Not sure	No	Yes	Yes	Yes	No	No	No	Yes	Yes	Yes	Yes	Some time	Never	Always	Some time	Always	Never	Always	Always	Some time	Always	Some time	Some time	Some time	Ministry of Health and Environment, WHO press release, News outlet, Social media, Family and friends
Male	30-49	Single	Mosul	College level	Employed	Yes	No	Healthy people	Yes	Yes	Yes	No	No	Not sure	Yes	Not sure	Not sure	No	Yes	Yes	Yes	Yes	Yes	Always	Never	Always	Always	Always	Never	Always	Always	Always	Always	Always	Always	Always	Ministry of Health and Environment, WHO press release
Female	30-49	Widower	Mosul	College level	Employed	No	No	Healthy people	Yes	Yes	Yes	No	No	Yes	Yes	Not sure	Not sure	No	Yes	Yes	Yes	Yes	Yes	Always	Always	Always	Always	Always	Never	Always	Always	Some time	Always	Always	Always	Always	Social media
Male	18-29	Single	Mosul	College level	Employed	No	No	Healthy people	Yes	Yes	Yes	No	No	Yes	Not sure	Yes	No	No	No	Yes	Yes	Yes	Yes	Always	Always	Always	Always	Always	Never	Always	Some time	Always	Always	Always	Always	Always	Ministry of Health and Environment, WHO press release
Female	30-49	Married	Mosul	College level	Unemployed	No	No	Diabetes	Yes	No	Yes	Not sure	Not sure	Yes	Yes	Yes	No	Not sure	No	Yes	Yes	Yes	Yes	Always	Always	Always	Some time	Never	Never	Some time	Never	Always	Always	Always	Never	Always	WHO press release
Female	18-29	Single	Mosul	College level	Student	No	No	Healthy people	Yes	Yes	Yes	Not sure	No	Yes	Yes	Yes	Yes	No	Yes	Yes	Yes	Yes	Yes	Always	Always	Always	Always	Always	Some time	Always	Always	Always	Always	Always	Always	Always	Ministry of Health and Environment, WHO press release
Female	18-29	Single	Mosul	College level	Student	No	No	Healthy people	Yes	Yes	Yes	No	No	Yes	Yes	Yes	No	No	Yes	Yes	Yes	Yes	Yes	Always	Always	Always	Always	Always	Some time	Always	Always	Always	Always	Always	Always	Always	Ministry of Health and Environment, WHO press release
Female	More Than 50	Married	Mosul	Postgraduate	Employed	No	No	Healthy people	Yes	Yes	Yes	No	No	Yes	Yes	Yes	No	No	Yes	Yes	Yes	Yes	Yes	Always	Always	Always	Always	Never	Never	Always	Always	Always	Always	Always	Always	Always	Ministry of Health and Environment, WHO press release, News outlet, Social media, Family and friends
Female	18-29	Married	Mosul	College level	Unemployed	Yes	No	Healthy people	Yes	Yes	Not sure	No	Not sure	Yes	Yes	Yes	No	No	No	Yes	Not sure	Yes	Yes	Always	Always	Always	Always	Always	Always	Always	Always	Always	Always	Always	Always	Always	Social media
Female	30-49	Married	Mosul	Postgraduate	Employed	No	No	Healthy people	Yes	Yes	Yes	No	No	Yes	Yes	No	No	No	No	Yes	Yes	Yes	No	Always	Always	Always	Some time	Always	Always	Some time	Some time	Always	Always	Always	Always	Always	Ministry of Health and Environment, WHO press release, Social media
Female	30-49	Widower	Mosul	High school/Diploma	Unemployed	No	No	Healthy people	Yes	Yes	Not sure	Not sure	Not sure	Yes	Yes	Yes	Not sure	No	Yes	Yes	Yes	Yes	Yes	Always	Always	Always	Always	Always	Never	Always	Some time	Some time	Always	Always	Always	Always	WHO press release
Female	18-29	Single	Mosul	High school/Diploma	Student	No	No	Healthy people	Yes	Yes	Yes	No	No	Yes	Yes	Yes	Not sure	No	Yes	Yes	Yes	Yes	Not sure	Always	Always	Always	Always	Never	Always	Always	Always	Always	Always	Some time	Some time	Always	Social media
Female	30-49	Married	Mosul	Postgraduate	Employed	No	No	Healthy people	Yes	Yes	Yes	No	No	Yes	Yes	Yes	No	No	Yes	Yes	No	Yes	No	Always	Always	Always	Always	Always	Always	Always	Never	Never	Always	Always	Never	Always	Ministry of Health and Environment, Social media
Female	30-49	Married	Mosul	Postgraduate	Employed	No	No	Healthy people	Yes	Yes	Yes	No	No	Yes	Yes	Yes	No	No	Yes	Yes	Yes	Yes	Yes	Always	Always	Always	Always	Always	Never	Always	Some time	Always	Always	Always	Always	Always	Ministry of Health and Environment, WHO press release
Female	30-49	Married	Mosul	High school/Diploma	Unemployed	No	No	Healthy people	Yes	Yes	Yes	No	Not sure	Yes	Yes	Yes	No	No	Yes	Yes	Yes	Yes	Yes	Always	Always	Always	Always	Always	Always	Always	Some time	Some time	Always	Always	Some time	Always	Social media
Male	30-49	Married	Mosul	Postgraduate	Employed	No	No	Diabetes	Yes	Yes	Yes	No	No	Yes	Yes	Yes	No	No	Yes	Yes	Yes	Yes	Yes	Always	Never	Always	Some time	Never	Never	Always	Always	Always	Some time	Always	Always	Always	Social media
Female	18-29	Married	Mosul	College level	Unemployed	No	No	Healthy people	Yes	Yes	Yes	No	No	Yes	Yes	Yes	No	No	Yes	Yes	Yes	Yes	Yes	Always	Always	Always	Always	Never	Always	Always	Always	Always	Always	Some time	Always	Some time	News outlet
Female	More Than 50	Married	Mosul	Postgraduate	Employed	No	No	Healthy people	Yes	Yes	Yes	No	Not sure	Yes	Yes	Yes	No	No	Yes	Yes	Yes	Yes	Yes	Always	Always	Always	Some time	Always	Never	Always	Always	Always	Always	Always	Always	Always	Ministry of Health and Environment, News outlet
Female	18-29	Single	Mosul	College level	Employed	No	Yes	liver and kidney	Yes	Yes	Yes	No	Not sure	Yes	Yes	Yes	No	No	Yes	Yes	Yes	Yes	Yes	Always	Always	Always	Always	Never	Always	Always	Always	Some time	Always	Always	Always	Some time	Ministry of Health and Environment, WHO press release, News outlet, Social media
Female	30-49	Widower	Mosul	Postgraduate	Employed	No	No	Heart conditions	Yes	Yes	Yes	No	No	Yes	Not sure	Not sure	No	No	No	Yes	Yes	Yes	Yes	Always	Never	Always	Always	Never	Never	Always	Always	Some time	Some time	Always	Some time	Some time	Ministry of Health and Environment, Social media
Female	18-29	Single	Mosul	College level	Student	Yes	No	Healthy people	Yes	Yes	Yes	Yes	Not sure	Yes	Yes	No	Yes	No	Yes	Yes	Yes	Yes	Yes	Always	Always	Always	Always	Always	Never	Always	Some time	Some time	Some time	Always	Always	Some time	News outlet, Other sources
Female	More Than 50	Married	Mosul	High school/Diploma	Unemployed	No	No	Diabetes,Severe obesity	Yes	Yes	Yes	No	No	Yes	Yes	Yes	No	No	Yes	Yes	Yes	Yes	Yes	Always	Never	Always	Always	Always	Never	Always	Always	Always	Always	Always	Always	Always	Ministry of Health and Environment, Social media
Female	30-49	Married	Mosul	Postgraduate	Employed	No	No	Healthy people	Yes	Yes	Yes	Not sure	Not sure	Yes	Yes	Yes	No	No	Yes	Yes	Yes	Yes	Yes	Always	Always	Always	Always	Always	Never	Always	Always	Always	Always	Always	Always	Always	Ministry of Health and Environment, WHO press release
Male	18-29	Married	Mosul	Illiterate/Primary	Unemployed	No	No	Diabetes	Yes	Yes	Yes	Not sure	Not sure	Yes	Not sure	Yes	Not sure	No	Yes	Yes	Yes	Yes	Yes	Always	Always	Always	Always	Always	Always	Always	Always	Always	Always	Always	Always	Always	Ministry of Health and Environment, Social media
Male	30-49	Married	Mosul	College level	Employed	No	No	Healthy people	Yes	Yes	Yes	No	No	Yes	Yes	Yes	No	No	Yes	Yes	Yes	Yes	No	Always	Always	Always	Never	Always	Always	Always	Always	Always	Always	Always	Always	Always	Ministry of Health and Environment
Female	30-49	Single	Mosul	High school/Diploma	Employed	No	No	Healthy people	Not sure	Yes	Yes	No	Not sure	Yes	Yes	No	Yes	No	Yes	Yes	Yes	Yes	No	Always	Always	Always	Always	Never	Never	Always	Always	Always	Always	Always	Always	Always	Ministry of Health and Environment, Social media
Male	30-49	Married	Mosul	College level	Employed	No	No	Healthy people	Yes	Yes	Yes	No	No	Yes	Yes	Yes	Not sure	No	Yes	Yes	Yes	Yes	Not sure	Always	Always	Always	Always	Always	Never	Always	Always	Always	Always	Always	Always	Always	WHO press release
Male	30-49	Single	Mosul	College level	Employed	No	No	Chronic lung diseases	Yes	No	Yes	No	No	Yes	Yes	Yes	Yes	No	Yes	Yes	Yes	Yes	No	Always	Always	Always	Never	Always	Some time	Always	Never	Always	Always	Always	Always	Always	Ministry of Health and Environment, WHO press release
Male	30-49	Married	Mosul	College level	Employed	No	No	Healthy people	Not sure	Yes	Yes	Not sure	Not sure	Yes	Not sure	Yes	Not sure	Not sure	No	Yes	Not sure	Yes	Yes	Some time	Never	Always	Always	Never	Never	Always	Always	Always	Always	Never	Always	Never	Social media
Female	More Than 50	Married	Mosul	College level	Unemployed	No	No	Chronic kidney disease	Yes	Yes	Yes	No	No	Yes	Yes	Yes	Not sure	No	Yes	Yes	Yes	Yes	Yes	Always	Always	Always	Always	Always	Always	Always	Never	Never	Always	Always	Always	Always	Ministry of Health and Environment, WHO press release, News outlet
Male	18-29	Single	Mosul	College level	Employed	No	No	Healthy people	Yes	Yes	Yes	Yes	No	Yes	Yes	Yes	No	No	Yes	Yes	Yes	Yes	Yes	Always	Always	Always	Always	Never	Never	Always	Always	Some time	Some time	Never	Some time	Always	Ministry of Health and Environment, WHO press release, News outlet, Social media
Male	18-29	Single	Mosul	College level	Student	No	No	Healthy people	Yes	Yes	Yes	No	Yes	Yes	Yes	Yes	No	No	No	Yes	Yes	Yes	Yes	Always	Always	Always	Always	Never	Never	Some time	Some time	Some time	Some time	Some time	Some time	Some time	Ministry of Health and Environment, WHO press release, Social media
Male	18-29	Single	Mosul	High school/Diploma	Student	No	No	Healthy people	Yes	Yes	Yes	No	Not sure	Yes	Yes	Yes	No	No	No	Yes	Not sure	Yes	Yes	Always	Always	Always	Always	Never	Never	Some time	Some time	Some time	Some time	Always	Some time	Some time	Ministry of Health and Environment
Female	More Than 50	Widower	Mosul	College level	Unemployed	No	No	Heart conditions	Yes	Yes	Yes	No	Not sure	Yes	Yes	Yes	No	No	Yes	Yes	Yes	Yes	Yes	Always	Always	Always	Always	Always	Always	Always	Some time	Always	Always	Always	Always	Always	Ministry of Health and Environment, WHO press release
Male	30-49	Single	Mosul	College level	Employed	No	No	Healthy people	Yes	Yes	Yes	No	Not sure	Yes	Yes	Yes	Yes	No	Yes	Yes	Yes	Yes	No	Always	Always	Always	Always	Always	Always	Never	Never	Some time	Some time	Always	Some time	Always	WHO press release
Male	30-49	Married	Mosul	College level	Employed	No	No	Healthy people	Yes	Yes	Yes	Not sure	Not sure	Yes	Yes	Yes	No	No	Yes	Yes	Yes	Yes	Yes	Always	Always	Never	Always	Always	Never	Always	Always	Some time	Some time	Some time	Always	Always	Social media
Male	30-49	Married	Mosul	College level	Unemployed	No	No	Healthy people	Yes	Yes	Yes	No	No	Yes	Yes	Yes	No	No	No	Yes	Yes	Yes	Not sure	Always	Never	Always	Always	Always	Never	Always	Always	Never	Some time	Always	Never	Always	Ministry of Health and Environment
Female	30-49	Married	Mosul	College level	Employed	No	No	Healthy people	Yes	Yes	Yes	No	No	Yes	Yes	Yes	No	No	Yes	Yes	Yes	Yes	Yes	Always	Always	Always	Some time	Always	Never	Always	Always	Never	Always	Always	Always	Always	Ministry of Health and Environment, News outlet, Social media, Family and friends
Female	30-49	Married	Mosul	College level	Employed	No	No	Healthy people	Yes	Yes	Yes	No	No	Yes	Yes	Yes	No	No	Yes	Yes	Yes	Yes	Yes	Always	Always	Always	Some time	Always	Never	Always	Always	Never	Always	Always	Always	Always	Ministry of Health and Environment, News outlet, Social media
Male	30-49	Married	Mosul	College level	Employed	Yes	No	Healthy people	Yes	Yes	Yes	Yes	Not sure	Yes	Yes	Yes	Not sure	No	Yes	Yes	Yes	Yes	Not sure	Always	Always	Always	Always	Always	Never	Always	Always	Always	Some time	Always	Always	Always	Ministry of Health and Environment
Female	30-49	Single	Mosul	Postgraduate	Employed	No	No	Healthy people	Yes	Not sure	Yes	No	No	Yes	Not sure	No	Not sure	Not sure	Yes	Yes	Yes	Yes	Not sure	Always	Never	Always	Always	Never	Never	Always	Always	Always	Always	Some time	Always	Some time	Ministry of Health and Environment, Social media, Family and friends
Female	More Than 50	Widower	Mosul	College level	Unemployed	No	No	Healthy people	Yes	Yes	Yes	No	No	Yes	Yes	Yes	No	No	Yes	Yes	Yes	Yes	Yes	Always	Always	Never	Some time	Never	Always	Always	Always	Always	Always	Some time	Never	Some time	News outlet
Female	30-49	Married	Mosul	Postgraduate	Employed	No	No	Asthma	Yes	Yes	Yes	No	No	No	Yes	Yes	No	No	Yes	Yes	Yes	Yes	Yes	Always	Always	Always	Always	Always	Always	Always	Always	Always	Always	Always	Always	Always	WHO press release
Female	More Than 50	Single	Mosul	Postgraduate	Employed	No	No	Healthy people	Yes	Yes	Yes	No	No	Yes	Yes	Yes	No	No	Yes	Yes	Yes	Yes	Yes	Always	Always	Always	Always	Always	Always	Always	Always	Always	Always	Always	Always	Always	WHO press release, News outlet
Female	18-29	Single	Mosul	College level	Student	No	No	Healthy people	Yes	Yes	Yes	No	No	Yes	Yes	Yes	Not sure	No	Yes	Yes	Yes	Yes	No	Always	Always	Always	Some time	Always	Never	Always	Some time	Always	Always	Always	Always	Always	News outlet
Male	30-49	Married	Mosul	Postgraduate	Employed	No	No	Diabetes	Yes	Yes	Yes	No	Not sure	Yes	Yes	Yes	No	No	No	Yes	Yes	Yes	Yes	Always	Always	Always	Always	Never	Never	Some time	Never	Some time	Some time	Always	Always	Some time	News outlet, Social media
Male	18-29	Single	Mosul	College level	Student	No	No	Healthy people	Yes	Yes	Yes	Yes	Not sure	Yes	Yes	Yes	Not sure	No	Yes	Yes	Yes	Yes	Yes	Always	Always	Always	Always	Always	Never	Always	Always	Always	Always	Always	Always	Some time	WHO press release
Female	30-49	Married	Mosul	College level	Unemployed	No	No	Healthy people	Yes	Yes	Yes	Not sure	Not sure	Yes	No	No	No	No	Yes	Yes	Yes	Yes	Yes	Always	Never	Always	Some time	Always	Always	Always	Some time	Some time	Always	Some time	Always	Always	Social media
Female	30-49	Single	Mosul	College level	Employed	No	No	Healthy people	Yes	No	Yes	No	No	Yes	Yes	Yes	No	No	Yes	Yes	Yes	Yes	Yes	Always	Always	Always	Always	Always	Always	Always	Always	Always	Always	Always	Always	Always	Ministry of Health and Environment
Female	30-49	Married	Mosul	College level	Employed	No	No	Healthy people	Yes	Yes	Yes	No	No	Yes	Yes	No	No	No	Yes	Yes	Yes	Yes	Yes	Always	Always	Always	Always	Always	Never	Always	Always	Always	Always	Always	Always	Always	WHO press release
Female	30-49	Single	Mosul	Postgraduate	Employed	No	No	Chronic liver disease	Yes	Yes	Yes	No	No	Yes	Yes	Yes	No	No	No	Yes	Yes	Yes	Yes	Always	Always	Always	Always	Never	Always	Always	Always	Always	Always	Always	Always	Always	Ministry of Health and Environment, News outlet, Social media
Male	30-49	Married	Mosul	College level	Employed	No	No	Healthy people	Yes	Yes	Not sure	No	No	Yes	Yes	Yes	Not sure	No	No	Yes	Yes	Yes	Yes	Always	Always	Always	Always	Always	Always	Always	Always	Always	Always	Always	Always	Always	Ministry of Health and Environment, WHO press release, News outlet, Social media, Family and friends
Female	30-49	Divorcee	Mosul	College level	Unemployed	No	No	Healthy people	Yes	Yes	Yes	No	No	Yes	Yes	Yes	No	No	No	Yes	Yes	Yes	Not sure	Always	Always	Always	Always	Never	Always	Always	Some time	Some time	Some time	Always	Always	Always	News outlet, Social media, Family and friends
Female	30-49	Married	Mosul	High school/Diploma	Employed	No	No	Chronic kidney disease	Yes	Yes	Yes	No	No	Yes	Yes	Yes	No	No	Yes	Yes	Yes	Yes	No	Some time	Always	Always	Always	Never	Never	Always	Always	Some time	Always	Some time	Never	Always	Ministry of Health and Environment, Social media, Family and friends
Female	30-49	Married	Mosul	College level	Employed	No	No	Healthy people	Yes	Yes	Yes	Yes	No	Yes	Yes	Yes	No	No	Yes	Yes	Yes	Yes	Yes	Always	Always	Always	Always	Always	Never	Always	Always	Always	Always	Always	Always	Some time	Ministry of Health and Environment, News outlet, Social media
Male	30-49	Married	Mosul	Postgraduate	Employed	Yes	No	Heart conditions, Severe obesity	Yes	Yes	Yes	Not sure	Yes	Yes	Yes	Yes	Not sure	No	Yes	Yes	Yes	Yes	Yes	Always	Never	Always	Always	Always	Never	Always	Always	Always	Always	Always	Always	Always	Ministry of Health and Environment, WHO press release, News outlet, Social media
Female	More Than 50	Married	Mosul	College level	Employed	No	No	Chronic kidney disease	Yes	Yes	Yes	No	No	Yes	Yes	No	No	No	Yes	Yes	Yes	Yes	Yes	Always	Always	Always	Always	Always	Always	Always	Always	Always	Always	Always	Always	Always	Ministry of Health and Environment, WHO press release
Female	18-29	Married	Mosul	College level	Employed	No	No	Healthy people	Yes	No	Yes	No	No	Yes	Yes	Yes	No	No	Yes	Yes	Yes	Yes	Yes	Always	Never	Always	Always	Always	Always	Always	Always	Always	Some time	Always	Always	Always	WHO press release
Female	30-49	Married	Mosul	High school/Diploma	Unemployed	No	No	Healthy people	Yes	Yes	Yes	No	No	Yes	Yes	Yes	No	No	Yes	Yes	Yes	Yes	Yes	Always	Always	Never	Always	Always	Always	Always	Always	Always	Always	Always	Always	Always	Ministry of Health and Environment, WHO press release, Family and friends
Female	18-29	Single	Mosul	College level	Student	No	No	Healthy people	Yes	Yes	Not sure	Not sure	Yes	Yes	Yes	Not sure	Not sure	No	Yes	Yes	Yes	Yes	Yes	Always	Always	Always	Always	Always	Never	Always	Always	Some time	Always	Never	Always	Always	Social media
Female	30-49	Married	Mosul	College level	Unemployed	No	No	Healthy people	Yes	Yes	Yes	Not sure	No	Yes	Yes	Yes	No	No	Yes	Yes	Yes	Yes	No	Always	Always	Never	Always	Always	Never	Always	Always	Some time	Always	Always	Always	Always	Ministry of Health and Environment, WHO press release, News outlet
Female	More Than 50	Married	Mosul	Postgraduate	Employed	No	No	Healthy people	Yes	Yes	Yes	Not sure	Not sure	Yes	Yes	Yes	No	No	Yes	Yes	Yes	Yes	Yes	Always	Never	Always	Always	Always	Never	Always	Always	Always	Always	Always	Always	Never	Ministry of Health and Environment
Male	More Than 50	Married	Mosul	High school/Diploma	Employed	No	No	Chronic lung diseases	Yes	Yes	Yes	No	No	Yes	Yes	Yes	Not sure	Yes	Yes	Yes	Yes	Yes	Yes	Always	Always	Always	Always	Always	Never	Always	Some time	Always	Never	Always	Always	Always	Ministry of Health and Environment
Female	18-29	Married	Mosul	Postgraduate	Employed	No	No	Healthy people	Yes	Yes	Yes	No	Yes	Yes	Yes	Yes	Not sure	No	Yes	Yes	Yes	Yes	Yes	Always	Always	Always	Always	Always	Never	Always	Always	Always	Always	Always	Always	Always	Social media
Female	18-29	Married	Mosul	College level	Unemployed	No	No	Healthy people	Yes	Yes	Yes	Not sure	Not sure	Yes	Yes	Not sure	No	No	No	Yes	Yes	Yes	Yes	Always	Always	Always	Always	Never	Never	Some time	Some time	Some time	Some time	Always	Always	Never	Family and friends
Male	18-29	Single	Mosul	College level	Student	No	No	Healthy people	No	Yes	Yes	Yes	Yes	Yes	Yes	Yes	Yes	No	Yes	Yes	Yes	Yes	Yes	Always	Always	Always	Always	Always	Never	Always	Always	Always	Always	Always	Always	Always	Ministry of Health and Environment
Male	18-29	Single	Mosul	College level	Student	No	No	Healthy people	No	Yes	Yes	Yes	Yes	Yes	Yes	Yes	Yes	No	Yes	Yes	Yes	Yes	Yes	Always	Always	Always	Always	Always	Never	Always	Always	Always	Always	Always	Always	Always	Ministry of Health and Environment
Male	More Than 50	Married	Mosul	Postgraduate	Employed	No	No	Healthy people	Yes	Yes	Yes	No	No	Yes	Yes	Yes	Not sure	No	Yes	Yes	Yes	Yes	Yes	Always	Always	Always	Always	Always	Always	Always	Always	Always	Always	Always	Always	Always	Ministry of Health and Environment, WHO press release, News outlet, Social media, Family and friends
Female	30-49	Married	Mosul	High school/Diploma	Employed	No	No	Healthy people	Yes	Yes	Yes	No	No	Yes	Yes	No	No	No	Yes	Yes	Yes	Yes	Yes	Some time	Always	Always	Some time	Always	Always	Always	Always	Always	Some time	Always	Never	Always	News outlet, Social media
Male	More Than 50	Married	Mosul	Postgraduate	Employed	No	No	Heart conditions	Yes	Yes	Yes	No	No	Yes	Yes	Yes	No	No	Yes	Yes	Yes	Yes	Yes	Always	Always	Always	Always	Always	Always	Always	Always	Always	Some time	Always	Always	Some time	News outlet, Social media
Female	18-29	Married	Mosul	College level	Unemployed	No	No	Healthy people	Yes	Yes	Yes	No	No	Yes	Yes	Yes	No	No	Yes	Yes	Yes	Yes	Yes	Always	Always	Always	Always	Always	Never	Always	Always	Always	Always	Always	Always	Always	WHO press release
Female	30-49	Married	Mosul	College level	Employed	No	No	Healthy people	Yes	Yes	Yes	No	No	Yes	Yes	Yes	No	No	Yes	Yes	Yes	Yes	Yes	Always	Never	Always	Always	Never	Never	Some time	Always	Always	Always	Some time	Never	Some time	Ministry of Health and Environment, News outlet, Social media
Female	30-49	Married	Mosul	College level	Unemployed	No	No	Healthy people	Yes	Yes	Yes	No	No	Yes	Yes	Yes	No	No	Yes	Yes	Yes	Yes	Not sure	Always	Always	Never	Always	Never	Never	Always	Always	Some time	Always	Never	Some time	Always	Ministry of Health and Environment, Social media
Female	30-49	Married	Mosul	College level	Employed	No	No	Healthy people	Not sure	Yes	Yes	No	No	Not sure	Yes	Yes	Not sure	No	No	Yes	Yes	Yes	Yes	Always	Never	Always	Always	Always	Never	Always	Always	Always	Always	Always	Always	Always	Social media
Male	30-49	Married	Mosul	College level	Employed	No	No	Asthma	Yes	Yes	Yes	No	No	Yes	Yes	Yes	No	No	Yes	Yes	Yes	Yes	Yes	Always	Never	Always	Always	Always	Always	Always	Always	Always	Always	Always	Always	Always	Ministry of Health and Environment, Social media
Male	18-29	Single	Mosul	College level	Employed	No	No	Healthy people	Yes	Yes	Yes	No	No	Not sure	Yes	Yes	No	No	Yes	Yes	Yes	Yes	Yes	Always	Always	Always	Always	Always	Always	Always	Always	Always	Always	Always	Always	Some time	Social media
Female	More Than 50	Divorcee	Mosul	Postgraduate	Employed	yes	No	Healthy people	Yes	Yes	Yes	No	No	Yes	Yes	Yes	No	No	Yes	Yes	Yes	Yes	Yes	Always	Never	Always	Always	Always	Never	Always	Always	Always	Always	Always	Always	Always	WHO press release
Female	30-49	Married	Mosul	Postgraduate	Employed	No	No	Healthy people	Yes	Yes	Yes	No	Not sure	Not sure	Yes	Yes	Not sure	No	Yes	Yes	Yes	Yes	Yes	Always	Always	Always	Some time	Always	Always	Always	Some time	Some time	Always	Always	Some time	Some time	Ministry of Health and Environment, Social media
Male	More Than 50	Married	Mosul	College level	Unemployed	No	No	Healthy people	Yes	Yes	Yes	Yes	Yes	Yes	Yes	Yes	Yes	No	Yes	Yes	Yes	Yes	Yes	Always	Never	Always	Always	Always	Always	Never	Always	Always	Always	Always	Always	Always	Social media
Male	More Than 50	Married	Mosul	College level	Employed	No	No	Healthy people	Yes	Yes	Yes	No	No	Yes	Yes	Yes	No	No	Yes	Yes	Yes	Yes	Yes	Always	Always	Always	Always	Always	Never	Always	Always	Always	Always	Always	Always	Always	Ministry of Health and Environment, WHO press release
Female	More Than 50	Widower	Mosul	College level	Unemployed	No	No	Healthy people	Yes	Yes	Yes	No	No	Yes	Yes	Yes	Yes	No	Yes	Yes	Yes	Yes	Yes	Always	Always	Never	Always	Always	Never	Always	Never	Always	Always	Always	Always	Always	Ministry of Health and Environment, WHO press release, Family and friends
Female	18-29	Married	Mosul	College level	Employed	No	No	Healthy people	Yes	Yes	Yes	Yes	No	Yes	Yes	No	Yes	No	No	Yes	Yes	Yes	Yes	Some time	Always	Never	Always	Never	Never	Always	Always	Some time	Always	Always	Always	Always	Ministry of Health and Environment, WHO press release, News outlet, Social media
Male	30-49	Single	Mosul	College level	Employed	No	No	Healthy people	Yes	Yes	Yes	No	No	Yes	Yes	Yes	Yes	No	Yes	Yes	Yes	Yes	Yes	Always	Always	Always	Always	Always	Always	Always	Always	Always	Always	Always	Always	Always	Ministry of Health and Environment, WHO press release, News outlet, Social media, Family and friends
Female	30-49	Married	Mosul	College level	Employed	No	No	Healthy people	Not sure	Yes	Yes	No	No	Yes	Yes	Yes	Not sure	No	Yes	Yes	Yes	Yes	Yes	Always	Never	Always	Always	Always	Never	Always	Always	Always	Always	Always	Never	Always	Ministry of Health and Environment
Female	18-29	Single	Mosul	College level	Student	No	No	Healthy people	Yes	Yes	Yes	No	Not sure	Not sure	Yes	Yes	No	No	Yes	Yes	Yes	Yes	Yes	Always	Always	Always	Always	Always	Always	Always	Some time	Always	Always	Always	Some time	Always	Ministry of Health and Environment, WHO press release, News outlet, Social media
Female	30-49	Married	Mosul	College level	Employed	No	No	Healthy people	Yes	Yes	Yes	No	No	Yes	Yes	Yes	No	No	Yes	Yes	Yes	Yes	Yes	Always	Never	Always	Always	Always	Never	Always	Always	Always	Always	Always	Always	Always	WHO press release
Female	30-49	Married	Mosul	College level	Employed	No	No	Healthy people	Yes	Yes	Yes	No	No	Yes	Yes	Yes	Yes	No	Yes	Yes	Yes	Yes	Yes	Always	Always	Always	Always	Always	Always	Always	Always	Always	Always	Always	Always	Always	WHO press release, Social media, Family and friends
Male	18-29	Single	Mosul	College level	Student	No	No	Healthy people	Yes	No	Yes	No	No	Yes	Yes	Yes	Yes	Yes	Yes	Yes	Yes	Yes	Yes	Always	Always	Always	Always	Always	Never	Some time	Some time	Always	Always	Always	Always	Some time	WHO press release
Male	More Than 50	Married	Mosul	Postgraduate	Employed	No	No	Healthy people	Yes	Yes	Yes	No	No	Yes	Yes	No	Yes	No	Yes	Yes	Yes	Yes	Yes	Always	Never	Always	Always	Always	Never	Always	Always	Some time	Some time	Always	Some time	Always	Ministry of Health and Environment, News outlet, Social media
Female	30-49	Single	Mosul	College level	Employed	Yes	No	Healthy people	Yes	Yes	Yes	No	No	Yes	Yes	Yes	No	No	No	Yes	Yes	Yes	Yes	Always	Always	Always	Always	Never	Never	Always	Always	Never	Always	Never	Always	Always	Ministry of Health and Environment, Social media, Family and friends
Female	More Than 50	Married	Mosul	Postgraduate	Employed	No	No	Healthy people	Yes	Yes	Yes	No	Not sure	Yes	Yes	Yes	No	No	Yes	Yes	Yes	Yes	Yes	Always	Always	Always	Always	Never	Never	Always	Some time	Always	Always	Always	Always	Always	Social media
Male	30-49	Married	Mosul	Postgraduate	Employed	No	No	Healthy people	Yes	Yes	Yes	No	No	Yes	Not sure	Yes	Not sure	No	No	Yes	Yes	Yes	Not sure	Some time	Always	Never	Always	Always	Always	Always	Always	Always	Always	Always	Some time	Some time	Ministry of Health and Environment
Female	30-49	Married	Mosul	Postgraduate	Employed	No	No	Healthy people	Yes	Yes	Yes	No	No	Yes	Yes	Yes	No	No	Yes	Yes	Yes	Yes	Yes	Always	Always	Always	Always	Always	Never	Always	Never	Never	Always	Always	Always	Always	Ministry of Health and Environment, WHO press release, Social media
Male	30-49	Single	Mosul	Postgraduate	Employed	No	No	Healthy people	Yes	Yes	Yes	Not sure	Not sure	Yes	Yes	Yes	Yes	No	Yes	Yes	Yes	Yes	Not sure	Some time	Always	Always	Always	Never	Always	Always	Always	Always	Some time	Always	Always	Always	Ministry of Health and Environment, WHO press release, News outlet, Social media
Female	30-49	Married	Mosul	College level	Unemployed	No	No	Chronic liver disease	No	Yes	Yes	No	Not sure	Yes	Yes	Yes	Yes	No	Yes	Yes	Yes	Yes	Not sure	Always	Never	Always	Always	Always	Never	Always	Some time	Some time	Some time	Always	Never	Always	Ministry of Health and Environment, WHO press release, Family and friends
Male	18-29	Single	Mosul	College level	Employed	No	No	Healthy people	Yes	Yes	Yes	Not sure	Not sure	Yes	Yes	Yes	No	No	No	Yes	Yes	Yes	No	Always	Always	Always	Some time	Never	Always	Always	Never	Some time	Some time	Never	Some time	Always	Ministry of Health and Environment, WHO press release, Family and friends
Male	18-29	Single	Mosul	College level	Employed	No	No	Healthy people	Yes	Yes	Yes	Not sure	Not sure	Yes	Yes	Yes	No	No	No	Yes	Yes	Yes	No	Always	Always	Always	Some time	Never	Always	Always	Never	Some time	Some time	Never	Some time	Always	Ministry of Health and Environment, WHO press release, Family and friends
Male	30-49	Married	Mosul	College level	Employed	No	No	Healthy people	Yes	Yes	Yes	No	No	Yes	Yes	No	Yes	No	No	Yes	Yes	Yes	Yes	Some time	Never	Always	Some time	Never	Never	Always	Always	Some time	Some time	Some time	Some time	Some time	News outlet
Female	18-29	Married	Mosul	High school/Diploma	Unemployed	No	No	Healthy people	Not sure	Yes	Yes	Not sure	Not sure	Yes	Yes	No	Yes	Not sure	No	Yes	Yes	Yes	Yes	Always	Always	Always	Always	Always	Some time	Some time	Some time	Some time	Always	Always	Always	Some time	Social media
Male	18-29	Single	Mosul	College level	Student	No	No	Healthy people	Yes	Yes	Yes	Not sure	Not sure	Yes	Yes	Yes	No	No	No	Yes	Yes	Yes	Yes	Always	Always	Always	Always	Always	Some time	Some time	Some time	Always	Always	Some time	Always	Some time	WHO press release
Male	30-49	Single	Mosul	College level	Employed	Yes	No	Healthy people	Yes	Yes	Yes	No	No	Not sure	Yes	Not sure	Not sure	No	Yes	Yes	Yes	Yes	Yes	Always	Never	Always	Always	Always	Never	Always	Always	Always	Always	Always	Always	Always	Ministry of Health and Environment, WHO press release, News outlet, Social media
Male	30-49	Married	Mosul	Postgraduate	Employed	No	No	Healthy people	Yes	Yes	Yes	Not sure	No	Yes	Yes	Yes	No	No	No	Yes	Yes	Yes	Yes	Some time	Never	Always	Some time	Always	Never	Always	Always	Some time	Always	Some time	Some time	Some time	Ministry of Health and Environment, WHO press release, News outlet, Social media, Family and friends
Male	30-49	Single	Mosul	College level	Employed	Yes	No	Healthy people	Yes	Yes	Yes	No	No	Not sure	Yes	Not sure	Not sure	No	Yes	Yes	Yes	Yes	Yes	Always	Never	Always	Always	Always	Never	Always	Always	Always	Always	Always	Always	Always	Ministry of Health and Environment
Female	30-49	Widower	Mosul	College level	Employed	No	No	Healthy people	Yes	Yes	Yes	No	No	Yes	Yes	Not sure	Not sure	No	Yes	Yes	Yes	Yes	Yes	Always	Always	Always	Always	Always	Never	Always	Always	Some time	Always	Always	Always	Always	Social media
Male	18-29	Single	Mosul	College level	Employed	No	No	Healthy people	Yes	Yes	Yes	No	No	Yes	Not sure	Yes	No	No	No	Yes	Yes	Yes	Yes	Always	Always	Always	Always	Always	Never	Always	Some time	Always	Always	Always	Always	Always	Ministry of Health and Environment, WHO press release
Female	30-49	Married	Mosul	College level	Unemployed	No	No	Diabetes	Yes	No	Yes	Not sure	Not sure	Yes	Yes	Yes	No	Not sure	No	Yes	Yes	Yes	Yes	Always	Always	Always	Some time	Never	Never	Some time	Never	Always	Always	Always	Never	Always	WHO press release
Female	18-29	Single	Mosul	College level	Student	No	No	Healthy people	Yes	Yes	Yes	Not sure	No	Yes	Yes	Yes	Yes	No	Yes	Yes	Yes	Yes	Yes	Always	Always	Always	Always	Always	Some time	Always	Always	Always	Always	Always	Always	Always	Ministry of Health and Environment, Social media
Female	18-29	Single	Mosul	College level	Student	No	No	Healthy people	Yes	Yes	Yes	No	No	Yes	Yes	Yes	No	No	Yes	Yes	Yes	Yes	Yes	Always	Always	Always	Always	Always	Some time	Always	Always	Always	Always	Always	Always	Always	Ministry of Health and Environment, WHO press release
Female	More Than 50	Married	Mosul	Postgraduate	Employed	No	No	Healthy people	Yes	Yes	Yes	No	No	Yes	Yes	Yes	No	No	Yes	Yes	Yes	Yes	Yes	Always	Always	Always	Always	Never	Never	Always	Always	Always	Always	Always	Always	Always	Ministry of Health and Environment, WHO press release, News outlet
Female	18-29	Married	Mosul	College level	Unemployed	Yes	No	Healthy people	Yes	Yes	Not sure	No	Not sure	Yes	Yes	Yes	No	No	No	Yes	Not sure	Yes	Yes	Always	Always	Always	Always	Always	Always	Always	Always	Always	Always	Always	Always	Always	Social media
Female	30-49	Married	Mosul	Postgraduate	Employed	No	No	Healthy people	Yes	Yes	Yes	No	No	Yes	Yes	No	No	No	No	Yes	Yes	Yes	No	Always	Always	Always	Some time	Always	Always	Some time	Some time	Always	Always	Always	Always	Always	WHO press release, News outlet, Social media
Female	30-49	Widower	Mosul	High school/Diploma	Unemployed	No	No	Healthy people	Yes	Yes	Not sure	Not sure	Not sure	Yes	Yes	Yes	Not sure	No	Yes	Yes	Yes	Yes	Yes	Always	Always	Always	Always	Always	Never	Always	Some time	Some time	Always	Always	Always	Always	WHO press release
Female	18-29	Single	Mosul	High school/Diploma	Student	No	No	Healthy people	Yes	Yes	Yes	No	No	Yes	Yes	Yes	Not sure	No	Yes	Yes	Yes	Yes	Not sure	Always	Always	Always	Always	Never	Always	Always	Always	Always	Always	Some time	Some time	Always	Social media
Female	30-49	Married	Mosul	Postgraduate	Employed	No	No	Healthy people	Yes	Yes	Yes	No	No	Yes	Yes	Yes	No	No	Yes	Yes	No	Yes	No	Always	Always	Always	Always	Always	Always	Always	Never	Never	Always	Always	Never	Always	Ministry of Health and Environment, Social media
Female	30-49	Married	Mosul	Postgraduate	Employed	No	No	Healthy people	Yes	Yes	Yes	No	No	Yes	Yes	Yes	No	No	Yes	Yes	Yes	Yes	Yes	Always	Always	Always	Always	Always	Never	Always	Some time	Always	Always	Always	Always	Always	Ministry of Health and Environment, WHO press release
Female	30-49	Married	Mosul	High school/Diploma	Unemployed	No	No	Healthy people	Yes	Yes	Yes	No	Not sure	Yes	Yes	Yes	No	No	Yes	Yes	Yes	Yes	Yes	Always	Always	Always	Always	Always	Always	Always	Some time	Some time	Always	Always	Some time	Always	Social media
Male	30-49	Married	Mosul	Postgraduate	Employed	No	No	Diabetes	Yes	Yes	Yes	No	No	Yes	Yes	Yes	No	No	Yes	Yes	Yes	Yes	Yes	Always	Never	Always	Some time	Never	Never	Always	Always	Always	Some time	Always	Always	Always	Social media
Female	18-29	Married	Mosul	College level	Unemployed	No	No	Healthy people	Yes	Yes	Yes	No	No	Yes	Yes	Yes	No	No	Yes	Yes	Yes	Yes	Yes	Always	Always	Always	Always	Never	Always	Always	Always	Always	Always	Some time	Always	Some time	Ministry of Health and Environment, WHO press release, News outlet
Female	More Than 50	Married	Mosul	Postgraduate	Employed	No	No	Healthy people	Yes	Yes	Yes	No	Not sure	Yes	Yes	Yes	No	No	Yes	Yes	Yes	Yes	Yes	Always	Always	Always	Some time	Always	Never	Always	Always	Always	Always	Always	Always	Always	News outlet, Social media
Female	18-29	Single	Mosul	College level	Employed	No	Yes	liver and kidney	Yes	Yes	Yes	No	Not sure	Yes	Yes	Yes	No	No	Yes	Yes	Yes	Yes	Yes	Always	Always	Always	Always	Never	Always	Always	Always	Some time	Always	Always	Always	Some time	Ministry of Health and Environment, WHO press release
Female	30-49	Widower	Mosul	Postgraduate	Employed	No	No	Heart conditions	Yes	Yes	Yes	No	No	Yes	Not sure	Not sure	No	No	No	Yes	Yes	Yes	Yes	Always	Never	Always	Always	Never	Never	Always	Always	Some time	Some time	Always	Some time	Some time	Ministry of Health and Environment, Social media
Female	18-29	Single	Mosul	College level	Student	Yes	No	Healthy people	Yes	Yes	Yes	Yes	Not sure	Yes	Yes	No	Yes	No	Yes	Yes	Yes	Yes	Yes	Always	Always	Always	Always	Always	Never	Always	Some time	Some time	Some time	Always	Always	Some time	Other sources
Female	More Than 50	Married	Mosul	High school/Diploma	Unemployed	No	No	Diabetes	Yes	Yes	Yes	No	No	Yes	Yes	Yes	No	No	Yes	Yes	Yes	Yes	Yes	Always	Never	Always	Always	Always	Never	Always	Always	Always	Always	Always	Always	Always	Ministry of Health and Environment, Social media
Female	30-49	Married	Mosul	Postgraduate	Employed	No	No	Healthy people	Yes	Yes	Yes	Not sure	Not sure	Yes	Yes	Yes	No	No	Yes	Yes	Yes	Yes	Yes	Always	Always	Always	Always	Always	Never	Always	Always	Always	Always	Always	Always	Always	Ministry of Health and Environment
female	30-49	Married	Mosul	Illiterate/Primary	Unemployed	No	No	Diabetes	Yes	Yes	Yes	Not sure	Not sure	Yes	Not sure	Yes	Not sure	No	Yes	Yes	Yes	Yes	Yes	Always	Always	Always	Always	Always	Always	Always	Always	Always	Always	Always	Always	Always	Ministry of Health and Environment, Social media
Male	30-49	Married	Mosul	College level	Employed	No	No	Healthy people	Yes	Yes	Yes	No	No	Yes	Yes	Yes	No	No	Yes	Yes	Yes	Yes	No	Always	Always	Always	Never	Always	Always	Always	Always	Always	Always	Always	Always	Always	Ministry of Health and Environment
Female	30-49	Single	Mosul	High school/Diploma	Employed	No	No	Healthy people	Not sure	Yes	Yes	No	Not sure	Yes	Yes	No	Yes	No	Yes	Yes	Yes	Yes	No	Always	Always	Always	Always	Never	Never	Always	Always	Always	Always	Always	Always	Always	Ministry of Health and Environment, Social media
Male	30-49	Married	Mosul	College level	Employed	No	No	Healthy people	Yes	Yes	Yes	No	No	Yes	Yes	Yes	Not sure	No	Yes	Yes	Yes	Yes	Not sure	Always	Always	Always	Always	Always	Never	Always	Always	Always	Always	Always	Always	Always	WHO press release
Male	30-49	Single	Mosul	College level	Employed	No	No	Chronic lung diseases	Yes	No	Yes	No	No	Yes	Yes	Yes	Yes	No	Yes	Yes	Yes	Yes	No	Always	Always	Always	Never	Always	Some time	Always	Never	Always	Always	Always	Always	Always	Ministry of Health and Environment, WHO press release, Social media
Male	30-49	Married	Mosul	College level	Employed	No	No	Healthy people	Not sure	Yes	Yes	Not sure	Not sure	Yes	Not sure	Yes	Not sure	Not sure	No	Yes	Not sure	Yes	Yes	Some time	Never	Always	Always	Never	Never	Always	Always	Always	Always	Never	Always	Never	Social media
Female	More Than 50	Married	Mosul	College level	Unemployed	No	No	Chronic kidney disease	Yes	Yes	Yes	No	No	Yes	Yes	Yes	Not sure	No	Yes	Yes	Yes	Yes	Yes	Always	Always	Always	Always	Always	Always	Always	Never	Never	Always	Always	Always	Always	News outlet
Male	18-29	Single	Mosul	College level	Employed	No	No	Healthy people	Yes	Yes	Yes	Yes	No	Yes	Yes	Yes	No	No	Yes	Yes	Yes	Yes	Yes	Always	Always	Always	Always	Never	Never	Always	Always	Some time	Some time	Never	Some time	Always	Ministry of Health and Environment, Social media, Family and friends
Male	18-29	Single	Mosul	College level	Student	No	No	Healthy people	Yes	Yes	Yes	No	Yes	Yes	Yes	Yes	No	No	No	Yes	Yes	Yes	Yes	Always	Always	Always	Always	Never	Never	Some time	Some time	Some time	Some time	Some time	Some time	Some time	Ministry of Health and Environment, WHO press release, Social media
Male	18-29	Single	Mosul	High school/Diploma	Student	No	No	Healthy people	Yes	Yes	Yes	No	Not sure	Yes	Yes	Yes	No	No	No	Yes	Not sure	Yes	Yes	Always	Always	Always	Always	Never	Never	Some time	Some time	Some time	Some time	Always	Some time	Some time	Ministry of Health and Environment
Female	More Than 50	Widower	Mosul	College level	Unemployed	No	No	Healthy people	Yes	Yes	Yes	No	Not sure	Yes	Yes	Yes	No	No	Yes	Yes	Yes	Yes	Yes	Always	Always	Always	Always	Always	Always	Always	Some time	Always	Always	Always	Always	Always	Ministry of Health and Environment, WHO press release
Male	30-49	Single	Mosul	College level	Employed	No	No	Healthy people	Yes	Yes	Yes	No	Not sure	Yes	Yes	Yes	Yes	No	Yes	Yes	Yes	Yes	No	Always	Always	Always	Always	Always	Always	Never	Never	Some time	Some time	Always	Some time	Always	WHO press release
Male	30-49	Married	Mosul	College level	Employed	No	No	Healthy people	Yes	Yes	Yes	Not sure	Not sure	Yes	Yes	Yes	No	No	Yes	Yes	Yes	Yes	Yes	Always	Always	Never	Always	Always	Never	Always	Always	Some time	Some time	Some time	Always	Always	Social media
Male	30-49	Married	Mosul	College level	Unemployed	No	No	Healthy people	Yes	Yes	Yes	No	No	Yes	Yes	Yes	No	No	No	Yes	Yes	Yes	Not sure	Always	Never	Always	Always	Always	Never	Always	Always	Never	Some time	Always	Never	Always	Ministry of Health and Environment
Female	30-49	Married	Mosul	College level	Employed	No	No	Healthy people	Yes	Yes	Yes	No	No	Yes	Yes	Yes	No	No	Yes	Yes	Yes	Yes	Yes	Always	Always	Always	Some time	Always	Never	Always	Always	Never	Always	Always	Always	Always	Ministry of Health and Environment, News outlet, Social media
Female	30-49	Married	Mosul	College level	Employed	No	No	Healthy people	Yes	Yes	Yes	No	No	Yes	Yes	Yes	No	No	Yes	Yes	Yes	Yes	Yes	Always	Always	Always	Some time	Always	Never	Always	Always	Never	Always	Always	Always	Always	Ministry of Health and Environment, News outlet, Social media
Male	30-49	Married	Mosul	College level	Employed	Yes	No	Healthy people	Yes	Yes	Yes	Yes	Not sure	Yes	Yes	Yes	Not sure	No	Yes	Yes	Yes	Yes	Not sure	Always	Always	Always	Always	Always	Never	Always	Always	Always	Some time	Always	Always	Always	Ministry of Health and Environment
Female	30-49	Single	Mosul	Postgraduate	Employed	No	No	Healthy people	Yes	Not sure	Yes	No	No	Yes	Not sure	No	Not sure	Not sure	Yes	Yes	Yes	Yes	Not sure	Always	Never	Always	Always	Never	Never	Always	Always	Always	Always	Some time	Always	Some time	Ministry of Health and Environment, WHO press release, News outlet, Social media
Female	More Than 50	Widower	Mosul	College level	Unemployed	No	No	Healthy people	Yes	Yes	Yes	No	No	Yes	Yes	Yes	No	No	Yes	Yes	Yes	Yes	Yes	Always	Always	Never	Some time	Never	Always	Always	Always	Always	Always	Some time	Never	Some time	Ministry of Health and Environment, WHO press release, News outlet
Female	30-49	Married	Mosul	Postgraduate	Employed	No	No	Asthma	Yes	Yes	Yes	No	No	No	Yes	Yes	No	No	Yes	Yes	Yes	Yes	Yes	Always	Always	Always	Always	Always	Always	Always	Always	Always	Always	Always	Always	Always	Ministry of Health and Environment, WHO press release, News outlet
Female	More Than 50	Single	Mosul	Postgraduate	Employed	No	No	Healthy people	Yes	Yes	Yes	No	No	Yes	Yes	Yes	No	No	Yes	Yes	Yes	Yes	Yes	Always	Always	Always	Always	Always	Always	Always	Always	Always	Always	Always	Always	Always	WHO press release, News outlet, Social media
Female	18-29	Single	Mosul	College level	Student	No	No	Healthy people	Yes	Yes	Yes	No	No	Yes	Yes	Yes	Not sure	No	Yes	Yes	Yes	Yes	No	Always	Always	Always	Some time	Always	Never	Always	Some time	Always	Always	Always	Always	Always	News outlet
Male	30-49	Married	Mosul	Postgraduate	Employed	No	No	Diabetes	Yes	Yes	Yes	No	Not sure	Yes	Yes	Yes	No	No	No	Yes	Yes	Yes	Yes	Always	Always	Always	Always	Never	Never	Some time	Never	Some time	Some time	Always	Always	Some time	News outlet, Social media
Male	18-29	Single	Mosul	College level	Student	No	No	Healthy people	Yes	Yes	Yes	Yes	Not sure	Yes	Yes	Yes	Not sure	No	Yes	Yes	Yes	Yes	Yes	Always	Always	Always	Always	Always	Never	Always	Always	Always	Always	Always	Always	Some time	Other sources
Female	30-49	Married	Mosul	College level	Unemployed	No	No	Healthy people	Yes	Yes	Yes	Not sure	Not sure	Yes	No	No	No	No	Yes	Yes	Yes	Yes	Yes	Always	Never	Always	Some time	Always	Always	Always	Some time	Some time	Always	Some time	Always	Always	Social media
Female	30-49	Single	Mosul	College level	Employed	No	No	Healthy people	Yes	No	Yes	No	No	Yes	Yes	Yes	No	No	Yes	Yes	Yes	Yes	Yes	Always	Always	Always	Always	Always	Always	Always	Always	Always	Always	Always	Always	Always	Ministry of Health and Environment, WHO press release
Female	30-49	Married	Mosul	College level	Employed	No	No	Healthy people	Yes	Yes	Yes	No	No	Yes	Yes	No	No	No	Yes	Yes	Yes	Yes	Yes	Always	Always	Always	Always	Always	Never	Always	Always	Always	Always	Always	Always	Always	News outlet, Other sources
Female	30-49	Single	Mosul	Postgraduate	Employed	No	No	Asthma	Yes	Yes	Yes	No	No	Yes	Yes	Yes	No	No	No	Yes	Yes	Yes	Yes	Always	Always	Always	Always	Never	Always	Always	Always	Always	Always	Always	Always	Always	Ministry of Health and Environment, News outlet, Social media
Male	30-49	Married	Mosul	College level	Employed	No	No	Healthy people	Yes	Yes	Not sure	No	No	Yes	Yes	Yes	Not sure	No	No	Yes	Yes	Yes	Yes	Always	Always	Always	Always	Always	Always	Always	Always	Always	Always	Always	Always	Always	Ministry of Health and Environment, WHO press release, News outlet, Social media, Family and friends
Female	30-49	Divorcee	Mosul	College level	Unemployed	No	No	Healthy people	Yes	Yes	Yes	No	No	Yes	Yes	Yes	No	No	No	Yes	Yes	Yes	Not sure	Always	Always	Always	Always	Never	Always	Always	Some time	Some time	Some time	Always	Always	Always	News outlet, Social media, Family and friends
Female	30-49	Married	Mosul	High school/Diploma	Employed	No	No	Diabetes	Yes	Yes	Yes	No	No	Yes	Yes	Yes	No	No	Yes	Yes	Yes	Yes	No	Some time	Always	Always	Always	Never	Never	Always	Always	Some time	Always	Some time	Never	Always	Ministry of Health and Environment, Social media, Family and friends
Female	30-49	Married	Mosul	College level	Employed	No	No	Healthy people	Yes	Yes	Yes	Yes	No	Yes	Yes	Yes	No	No	Yes	Yes	Yes	Yes	Yes	Always	Always	Always	Always	Always	Never	Always	Always	Always	Always	Always	Always	Some time	Ministry of Health and Environment, WHO press release, Social media
Male	30-49	Married	Mosul	Postgraduate	Employed	Yes	No	Healthy people	Yes	Yes	Yes	Not sure	Yes	Yes	Yes	Yes	Not sure	No	Yes	Yes	Yes	Yes	Yes	Always	Never	Always	Always	Always	Never	Always	Always	Always	Always	Always	Always	Always	Ministry of Health and Environment, News outlet, Social media, Family and friends
Female	More Than 50	Married	Mosul	College level	Employed	No	No	Asthma	Yes	Yes	Yes	No	No	Yes	Yes	No	No	No	Yes	Yes	Yes	Yes	Yes	Always	Always	Always	Always	Always	Always	Always	Always	Always	Always	Always	Always	Always	Ministry of Health and Environment, News outlet
Female	18-29	Married	Mosul	College level	Employed	No	No	Healthy people	Yes	No	Yes	No	No	Yes	Yes	Yes	No	No	Yes	Yes	Yes	Yes	Yes	Always	Never	Always	Always	Always	Always	Always	Always	Always	Some time	Always	Always	Always	WHO press release
Female	30-49	Married	Mosul	High school/Diploma	Unemployed	No	No	Healthy people	Yes	Yes	Yes	No	No	Yes	Yes	Yes	No	No	Yes	Yes	Yes	Yes	Yes	Always	Always	Never	Always	Always	Always	Always	Always	Always	Always	Always	Always	Always	WHO press release, Family and friends
Female	18-29	Single	Mosul	College level	Student	No	No	Healthy people	Yes	Yes	Not sure	Not sure	Yes	Yes	Yes	Not sure	Not sure	No	Yes	Yes	Yes	Yes	Yes	Always	Always	Always	Always	Always	Never	Always	Always	Some time	Always	Never	Always	Always	Social media
Female	30-49	Married	Mosul	College level	Unemployed	No	No	Healthy people	Yes	Yes	Yes	Not sure	No	Yes	Yes	Yes	No	No	Yes	Yes	Yes	Yes	No	Always	Always	Never	Always	Always	Never	Always	Always	Some time	Always	Always	Always	Always	Ministry of Health and Environment, News outlet, Social media, Family and friends
Female	More Than 50	Married	Mosul	Postgraduate	Employed	No	No	Healthy people	Yes	Yes	Yes	Not sure	Not sure	Yes	Yes	Yes	No	No	Yes	Yes	Yes	Yes	Yes	Always	Never	Always	Always	Always	Never	Always	Always	Always	Always	Always	Always	Never	Ministry of Health and Environment, WHO press release
Male	More Than 50	Married	Mosul	High school/Diploma	Employed	No	No	Chronic liver disease	Yes	Yes	Yes	No	No	Yes	Yes	Yes	Not sure	Yes	Yes	Yes	Yes	Yes	Yes	Always	Always	Always	Always	Always	Never	Always	Some time	Always	Never	Always	Always	Always	Ministry of Health and Environment, WHO press release
Female	18-29	Married	Mosul	Postgraduate	Employed	No	No	Healthy people	Yes	Yes	Yes	No	Yes	Yes	Yes	Yes	Not sure	No	Yes	Yes	Yes	Yes	Yes	Always	Always	Always	Always	Always	Never	Always	Always	Always	Always	Always	Always	Always	Social media
Female	18-29	Married	Mosul	College level	Unemployed	No	No	Healthy people	Yes	Yes	Yes	Not sure	Not sure	Yes	Yes	Not sure	No	No	No	Yes	Yes	Yes	Yes	Always	Always	Always	Always	Never	Never	Some time	Some time	Some time	Some time	Always	Always	Never	Family and friends
Male	18-29	Single	Mosul	College level	Student	No	No	Healthy people	No	Yes	Yes	Yes	Yes	Yes	Yes	Yes	Yes	No	Yes	Yes	Yes	Yes	Yes	Always	Always	Always	Always	Always	Never	Always	Always	Always	Always	Always	Always	Always	Ministry of Health and Environment, WHO press release
Male	18-29	Single	Mosul	College level	Student	No	No	Healthy people	No	Yes	Yes	Yes	Yes	Yes	Yes	Yes	Yes	No	Yes	Yes	Yes	Yes	Yes	Always	Always	Always	Always	Always	Never	Always	Always	Always	Always	Always	Always	Always	Ministry of Health and Environment
Male	More Than 50	Married	Mosul	Postgraduate	Employed	No	No	Healthy people	Yes	Yes	Yes	No	No	Yes	Yes	Yes	Not sure	No	Yes	Yes	Yes	Yes	Yes	Always	Always	Always	Always	Always	Always	Always	Always	Always	Always	Always	Always	Always	Ministry of Health and Environment, WHO press release, News outlet, Social media, Family and friends
Female	30-49	Married	Mosul	High school/Diploma	Employed	No	No	Healthy people	Yes	Yes	Yes	No	No	Yes	Yes	No	No	No	Yes	Yes	Yes	Yes	Yes	Some time	Always	Always	Some time	Always	Always	Always	Always	Always	Some time	Always	Never	Always	News outlet, Social media
Male	More Than 50	Married	Mosul	Postgraduate	Employed	No	No	Healthy people	Yes	Yes	Yes	No	No	Yes	Yes	Yes	No	No	Yes	Yes	Yes	Yes	Yes	Always	Always	Always	Always	Always	Always	Always	Always	Always	Some time	Always	Always	Some time	News outlet, Social media
Female	18-29	Married	Mosul	College level	Unemployed	No	No	Healthy people	Yes	Yes	Yes	No	No	Yes	Yes	Yes	No	No	Yes	Yes	Yes	Yes	Yes	Always	Always	Always	Always	Always	Never	Always	Always	Always	Always	Always	Always	Always	WHO press release
Female	30-49	Married	Mosul	College level	Employed	No	No	Healthy people	Yes	Yes	Yes	No	No	Yes	Yes	Yes	No	No	Yes	Yes	Yes	Yes	Yes	Always	Never	Always	Always	Never	Never	Some time	Always	Always	Always	Some time	Never	Some time	Ministry of Health and Environment, News outlet, Social media
Female	30-49	Married	Mosul	College level	Unemployed	No	No	Healthy people	Yes	Yes	Yes	No	No	Yes	Yes	Yes	No	No	Yes	Yes	Yes	Yes	Not sure	Always	Always	Never	Always	Never	Never	Always	Always	Some time	Always	Never	Some time	Always	Ministry of Health and Environment, Social media
Female	30-49	Married	Mosul	College level	Employed	No	No	Healthy people	Not sure	Yes	Yes	No	No	Not sure	Yes	Yes	Not sure	No	No	Yes	Yes	Yes	Yes	Always	Never	Always	Always	Always	Never	Always	Always	Always	Always	Always	Always	Always	Social media
Male	30-49	Married	Mosul	College level	Employed	No	No	Asthma	Yes	Yes	Yes	No	No	Yes	Yes	Yes	No	No	Yes	Yes	Yes	Yes	Yes	Always	Never	Always	Always	Always	Always	Always	Always	Always	Always	Always	Always	Always	Ministry of Health and Environment, Social media
Male	18-29	Single	Mosul	College level	Employed	No	No	Healthy people	Yes	Yes	Yes	No	No	Not sure	Yes	Yes	No	No	Yes	Yes	Yes	Yes	Yes	Always	Always	Always	Always	Always	Always	Always	Always	Always	Always	Always	Always	Some time	Social media
Female	More Than 50	Divorcee	Mosul	Postgraduate	Employed	yes	No	Healthy people	Yes	Yes	Yes	No	No	Yes	Yes	Yes	No	No	Yes	Yes	Yes	Yes	Yes	Always	Never	Always	Always	Always	Never	Always	Always	Always	Always	Always	Always	Always	WHO press release
Female	30-49	Married	Mosul	Postgraduate	Employed	No	No	Healthy people	Yes	Yes	Yes	No	Not sure	Not sure	Yes	Yes	Not sure	No	Yes	Yes	Yes	Yes	Yes	Always	Always	Always	Some time	Always	Always	Always	Some time	Some time	Always	Always	Some time	Some time	Ministry of Health and Environment, Social media
Male	More Than 50	Married	Mosul	College level	Unemployed	No	No	Healthy people	Yes	Yes	Yes	Yes	Yes	Yes	Yes	Yes	Yes	No	Yes	Yes	Yes	Yes	Yes	Always	Never	Always	Always	Always	Always	Never	Always	Always	Always	Always	Always	Always	Social media
Male	More Than 50	Married	Mosul	College level	Employed	No	No	Healthy people	Yes	Yes	Yes	No	No	Yes	Yes	Yes	No	No	Yes	Yes	Yes	Yes	Yes	Always	Always	Always	Always	Always	Never	Always	Always	Always	Always	Always	Always	Always	Ministry of Health and Environment, News outlet, Social media
Female	More Than 50	Widower	Mosul	College level	Unemployed	No	No	Healthy people	Yes	Yes	Yes	No	No	Yes	Yes	Yes	Yes	No	Yes	Yes	Yes	Yes	Yes	Always	Always	Never	Always	Always	Never	Always	Never	Always	Always	Always	Always	Always	Ministry of Health and Environment, WHO press release, Family and friends
Female	18-29	Married	Mosul	College level	Employed	No	No	Healthy people	Yes	Yes	Yes	Yes	No	Yes	Yes	No	Yes	No	No	Yes	Yes	Yes	Yes	Some time	Always	Never	Always	Never	Never	Always	Always	Some time	Always	Always	Always	Always	Ministry of Health and Environment, WHO press release, News outlet, Social media
Male	30-49	Single	Mosul	College level	Employed	No	No	Healthy people	Yes	Yes	Yes	No	No	Yes	Yes	Yes	Yes	No	Yes	Yes	Yes	Yes	Yes	Always	Always	Always	Always	Always	Always	Always	Always	Always	Always	Always	Always	Always	Ministry of Health and Environment, WHO press release, News outlet, Social media, Family and friends
Female	30-49	Married	Mosul	College level	Employed	No	No	Healthy people	Not sure	Yes	Yes	No	No	Yes	Yes	Yes	Not sure	No	Yes	Yes	Yes	Yes	Yes	Always	Never	Always	Always	Always	Never	Always	Always	Always	Always	Always	Never	Always	Ministry of Health and Environment, Social media
Female	18-29	Single	Mosul	College level	Student	No	No	Healthy people	Yes	Yes	Yes	No	Not sure	Not sure	Yes	Yes	No	No	Yes	Yes	Yes	Yes	Yes	Always	Always	Always	Always	Always	Always	Always	Some time	Always	Always	Always	Some time	Always	Ministry of Health and Environment, WHO press release, Social media
Female	30-49	Married	Mosul	College level	Employed	No	No	Healthy people	Yes	Yes	Yes	No	No	Yes	Yes	Yes	No	No	Yes	Yes	Yes	Yes	Yes	Always	Never	Always	Always	Always	Never	Always	Always	Always	Always	Always	Always	Always	WHO press release
Female	30-49	Married	Mosul	College level	Employed	No	No	Healthy people	Yes	Yes	Yes	No	No	Yes	Yes	Yes	Yes	No	Yes	Yes	Yes	Yes	Yes	Always	Always	Always	Always	Always	Always	Always	Always	Always	Always	Always	Always	Always	WHO press release, Social media, Family and friends
Male	18-29	Single	Mosul	College level	Student	No	No	Healthy people	Yes	No	Yes	No	No	Yes	Yes	Yes	Yes	Yes	Yes	Yes	Yes	Yes	Yes	Always	Always	Always	Always	Always	Never	Some time	Some time	Always	Always	Always	Always	Some time	WHO press release
Male	More Than 50	Married	Mosul	Postgraduate	Employed	No	No	Healthy people	Yes	Yes	Yes	No	No	Yes	Yes	No	Yes	No	Yes	Yes	Yes	Yes	Yes	Always	Never	Always	Always	Always	Never	Always	Always	Some time	Some time	Always	Some time	Always	Ministry of Health and Environment, News outlet, Social media
Female	30-49	Single	Mosul	College level	Employed	Yes	No	Healthy people	Yes	Yes	Yes	No	No	Yes	Yes	Yes	No	No	No	Yes	Yes	Yes	Yes	Always	Always	Always	Always	Never	Never	Always	Always	Never	Always	Never	Always	Always	Ministry of Health and Environment, Social media, Family and friends
Female	More Than 50	Married	Mosul	Postgraduate	Employed	No	No	Healthy people	Yes	Yes	Yes	No	Not sure	Yes	Yes	Yes	No	No	Yes	Yes	Yes	Yes	Yes	Always	Always	Always	Always	Never	Never	Always	Some time	Always	Always	Always	Always	Always	Social media
Male	30-49	Married	Mosul	Postgraduate	Employed	No	No	Healthy people	Yes	Yes	Yes	No	No	Yes	Not sure	Yes	Not sure	No	No	Yes	Yes	Yes	Not sure	Some time	Always	Never	Always	Always	Always	Always	Always	Always	Always	Always	Some time	Some time	Ministry of Health and Environment, Social media
Female	30-49	Married	Mosul	Postgraduate	Employed	No	No	Healthy people	Yes	Yes	Yes	No	No	Yes	Yes	Yes	No	No	Yes	Yes	Yes	Yes	Yes	Always	Always	Always	Always	Always	Never	Always	Never	Never	Always	Always	Always	Always	Ministry of Health and Environment, WHO press release, Social media
Male	30-49	Single	Mosul	Postgraduate	Employed	No	No	Healthy people	Yes	Yes	Yes	Not sure	Not sure	Yes	Yes	Yes	Yes	No	Yes	Yes	Yes	Yes	Not sure	Some time	Always	Always	Always	Never	Always	Always	Always	Always	Some time	Always	Always	Always	Ministry of Health and Environment, Social media
Female	30-49	Married	Mosul	College level	Unemployed	No	No	Chronic liver disease	No	Yes	Yes	No	Not sure	Yes	Yes	Yes	Yes	No	Yes	Yes	Yes	Yes	Not sure	Always	Never	Always	Always	Always	Never	Always	Some time	Some time	Some time	Always	Never	Always	WHO press release, Family and friends
Male	18-29	Single	Mosul	College level	Employed	No	No	Severe obesity	Yes	Yes	Yes	Not sure	Not sure	Yes	Yes	Yes	No	No	No	Yes	Yes	Yes	No	Always	Always	Always	Some time	Never	Always	Always	Never	Some time	Some time	Never	Some time	Always	Ministry of Health and Environment, WHO press release, Family and friends
Male	18-29	Single	Mosul	College level	Employed	No	No	Severe obesity	Yes	Yes	Yes	Not sure	Not sure	Yes	Yes	Yes	No	No	No	Yes	Yes	Yes	No	Always	Always	Always	Some time	Never	Always	Always	Never	Some time	Some time	Never	Some time	Always	Ministry of Health and Environment, WHO press release, Family and friends
Male	30-49	Married	Mosul	College level	Employed	No	No	Healthy people	Yes	Yes	Yes	No	No	Yes	Yes	No	Yes	No	No	Yes	Yes	Yes	Yes	Some time	Never	Always	Some time	Never	Never	Always	Always	Some time	Some time	Some time	Some time	Some time	News outlet
Female	18-29	Married	Mosul	High school/Diploma	Unemployed	No	No	Healthy people	Not sure	Yes	Yes	Not sure	Not sure	Yes	Yes	No	Yes	Not sure	No	Yes	Yes	Yes	Yes	Always	Always	Always	Always	Always	Some time	Some time	Some time	Some time	Always	Always	Always	Some time	Social media
Male	18-29	Single	Mosul	College level	Student	No	No	Healthy people	Yes	Yes	Yes	Not sure	Not sure	Yes	Yes	Yes	No	No	No	Yes	Yes	Yes	Yes	Always	Always	Always	Always	Always	Some time	Some time	Some time	Always	Always	Some time	Always	Some time	WHO press release
Male	30-49	Single	Mosul	College level	Employed	Yes	No	Healthy people	Yes	Yes	Yes	No	No	Not sure	Yes	Not sure	Not sure	No	Yes	Yes	Yes	Yes	Yes	Always	Never	Always	Always	Always	Never	Always	Always	Always	Always	Always	Always	Always	Ministry of Health and Environment, Social media
Male	30-49	Married	Mosul	Postgraduate	Employed	No	No	Healthy people	Yes	Yes	Yes	Not sure	No	Yes	Yes	Yes	No	No	No	Yes	Yes	Yes	Yes	Some time	Never	Always	Some time	Always	Never	Always	Always	Some time	Always	Some time	Some time	Some time	Ministry of Health and Environment, WHO press release, News outlet, Social media, Family and friends
Male	30-49	Single	Mosul	College level	Employed	Yes	No	Healthy people	Yes	Yes	Yes	No	No	Not sure	Yes	Not sure	Not sure	No	Yes	Yes	Yes	Yes	Yes	Always	Never	Always	Always	Always	Never	Always	Always	Always	Always	Always	Always	Always	Ministry of Health and Environment, Social media
Female	30-49	Widower	Mosul	College level	Employed	No	No	Healthy people	Yes	Yes	Yes	No	No	Yes	Yes	Not sure	Not sure	No	Yes	Yes	Yes	Yes	Yes	Always	Always	Always	Always	Always	Never	Always	Always	Some time	Always	Always	Always	Always	Social media
Male	18-29	Single	Mosul	College level	Employed	No	No	Healthy people	Yes	Yes	Yes	No	No	Yes	Not sure	Yes	No	No	No	Yes	Yes	Yes	Yes	Always	Always	Always	Always	Always	Never	Always	Some time	Always	Always	Always	Always	Always	Ministry of Health and Environment, WHO press release
Female	30-49	Married	Mosul	College level	Unemployed	No	No	Diabetes	Yes	No	Yes	Not sure	Not sure	Yes	Yes	Yes	No	Not sure	No	Yes	Yes	Yes	Yes	Always	Always	Always	Some time	Never	Never	Some time	Never	Always	Always	Always	Never	Always	WHO press release
Female	18-29	Single	Mosul	College level	Student	No	No	Healthy people	Yes	Yes	Yes	Not sure	No	Yes	Yes	Yes	Yes	No	Yes	Yes	Yes	Yes	Yes	Always	Always	Always	Always	Always	Some time	Always	Always	Always	Always	Always	Always	Always	Ministry of Health and Environment, Social media
Female	18-29	Single	Mosul	College level	Student	No	No	Healthy people	Yes	Yes	Yes	No	No	Yes	Yes	Yes	No	No	Yes	Yes	Yes	Yes	Yes	Always	Always	Always	Always	Always	Some time	Always	Always	Always	Always	Always	Always	Always	Ministry of Health and Environment, News outlet
Female	More Than 50	Married	Mosul	Postgraduate	Employed	No	No	Healthy people	Yes	Yes	Yes	No	No	Yes	Yes	Yes	No	No	Yes	Yes	Yes	Yes	Yes	Always	Always	Always	Always	Never	Never	Always	Always	Always	Always	Always	Always	Always	Ministry of Health and Environment, News outlet, Social media, Family and friends
Female	18-29	Married	Mosul	College level	Unemployed	Yes	No	Healthy people	Yes	Yes	Not sure	No	Not sure	Yes	Yes	Yes	No	No	No	Yes	Not sure	Yes	Yes	Always	Always	Always	Always	Always	Always	Always	Always	Always	Always	Always	Always	Always	Social media
Female	30-49	Married	Mosul	Postgraduate	Employed	No	No	Healthy people	Yes	Yes	Yes	No	No	Yes	Yes	No	No	No	No	Yes	Yes	Yes	No	Always	Always	Always	Some time	Always	Always	Some time	Some time	Always	Always	Always	Always	Always	WHO press release, News outlet, Social media
Female	30-49	Widower	Mosul	High school/Diploma	Unemployed	No	No	Healthy people	Yes	Yes	Not sure	Not sure	Not sure	Yes	Yes	Yes	Not sure	No	Yes	Yes	Yes	Yes	Yes	Always	Always	Always	Always	Always	Never	Always	Some time	Some time	Always	Always	Always	Always	WHO press release
Female	18-29	Single	Mosul	High school/Diploma	Student	No	No	Healthy people	Yes	Yes	Yes	No	No	Yes	Yes	Yes	Not sure	No	Yes	Yes	Yes	Yes	Not sure	Always	Always	Always	Always	Never	Always	Always	Always	Always	Always	Some time	Some time	Always	Social media
Female	30-49	Married	Mosul	Postgraduate	Employed	No	No	Healthy people	Yes	Yes	Yes	No	No	Yes	Yes	Yes	No	No	Yes	Yes	No	Yes	No	Always	Always	Always	Always	Always	Always	Always	Never	Never	Always	Always	Never	Always	Ministry of Health and Environment, Social media
Female	30-49	Married	Mosul	Postgraduate	Employed	No	No	Healthy people	Yes	Yes	Yes	No	No	Yes	Yes	Yes	No	No	Yes	Yes	Yes	Yes	Yes	Always	Always	Always	Always	Always	Never	Always	Some time	Always	Always	Always	Always	Always	Ministry of Health and Environment, WHO press release
Female	30-49	Married	Mosul	High school/Diploma	Unemployed	No	No	Diabetes	Yes	Yes	Yes	No	Not sure	Yes	Yes	Yes	No	No	Yes	Yes	Yes	Yes	Yes	Always	Always	Always	Always	Always	Always	Always	Some time	Some time	Always	Always	Some time	Always	Social media
Male	30-49	Married	Mosul	Postgraduate	Employed	No	No	Diabetes	Yes	Yes	Yes	No	No	Yes	Yes	Yes	No	No	Yes	Yes	Yes	Yes	Yes	Always	Never	Always	Some time	Never	Never	Always	Always	Always	Some time	Always	Always	Always	Social media
Female	18-29	Married	Mosul	College level	Unemployed	No	No	Healthy people	Yes	Yes	Yes	No	No	Yes	Yes	Yes	No	No	Yes	Yes	Yes	Yes	Yes	Always	Always	Always	Always	Never	Always	Always	Always	Always	Always	Some time	Always	Some time	News outlet
Female	More Than 50	Married	Mosul	Postgraduate	Employed	No	No	Healthy people	Yes	Yes	Yes	No	Not sure	Yes	Yes	Yes	No	No	Yes	Yes	Yes	Yes	Yes	Always	Always	Always	Some time	Always	Never	Always	Always	Always	Always	Always	Always	Always	News outlet, Social media
Female	18-29	Single	Mosul	College level	Employed	No	Yes	liver and kidney	Yes	Yes	Yes	No	Not sure	Yes	Yes	Yes	No	No	Yes	Yes	Yes	Yes	Yes	Always	Always	Always	Always	Never	Always	Always	Always	Some time	Always	Always	Always	Some time	Ministry of Health and Environment, WHO press release, Social media
Female	30-49	Widower	Mosul	Postgraduate	Employed	No	No	Heart conditions	Yes	Yes	Yes	No	No	Yes	Not sure	Not sure	No	No	No	Yes	Yes	Yes	Yes	Always	Never	Always	Always	Never	Never	Always	Always	Some time	Some time	Always	Some time	Some time	Ministry of Health and Environment, Social media
Female	18-29	Single	Mosul	College level	Student	Yes	No	Healthy people	Yes	Yes	Yes	Yes	Not sure	Yes	Yes	No	Yes	No	Yes	Yes	Yes	Yes	Yes	Always	Always	Always	Always	Always	Never	Always	Some time	Some time	Some time	Always	Always	Some time	Other sources
Female	More Than 50	Married	Mosul	High school/Diploma	Unemployed	No	No	Diabetes	Yes	Yes	Yes	No	No	Yes	Yes	Yes	No	No	Yes	Yes	Yes	Yes	Yes	Always	Never	Always	Always	Always	Never	Always	Always	Always	Always	Always	Always	Always	Ministry of Health and Environment, Social media
Female	30-49	Married	Mosul	Postgraduate	Employed	No	No	Healthy people	Yes	Yes	Yes	Not sure	Not sure	Yes	Yes	Yes	No	No	Yes	Yes	Yes	Yes	Yes	Always	Always	Always	Always	Always	Never	Always	Always	Always	Always	Always	Always	Always	Ministry of Health and Environment
Male	30-49	Married	Mosul	Illiterate/Primary	Unemployed	No	No	Diabetes	Yes	Yes	Yes	Not sure	Not sure	Yes	Not sure	Yes	Not sure	No	Yes	Yes	Yes	Yes	Yes	Always	Always	Always	Always	Always	Always	Always	Always	Always	Always	Always	Always	Always	Ministry of Health and Environment, Social media
Male	30-49	Married	Mosul	College level	Employed	No	No	Healthy people	Yes	Yes	Yes	No	No	Yes	Yes	Yes	No	No	Yes	Yes	Yes	Yes	No	Always	Always	Always	Never	Always	Always	Always	Always	Always	Always	Always	Always	Always	Ministry of Health and Environment
Female	30-49	Single	Mosul	High school/Diploma	Employed	No	No	Healthy people	Not sure	Yes	Yes	No	Not sure	Yes	Yes	No	Yes	No	Yes	Yes	Yes	Yes	No	Always	Always	Always	Always	Never	Never	Always	Always	Always	Always	Always	Always	Always	Ministry of Health and Environment, Social media
Male	30-49	Married	Mosul	College level	Employed	No	No	Healthy people	Yes	Yes	Yes	No	No	Yes	Yes	Yes	Not sure	No	Yes	Yes	Yes	Yes	Not sure	Always	Always	Always	Always	Always	Never	Always	Always	Always	Always	Always	Always	Always	WHO press release
Male	30-49	Single	Mosul	College level	Employed	No	No	Chronic lung diseases	Yes	No	Yes	No	No	Yes	Yes	Yes	Yes	No	Yes	Yes	Yes	Yes	No	Always	Always	Always	Never	Always	Some time	Always	Never	Always	Always	Always	Always	Always	Ministry of Health and Environment, News outlet
Male	30-49	Married	Mosul	College level	Employed	No	No	Diabetes	Not sure	Yes	Yes	Not sure	Not sure	Yes	Not sure	Yes	Not sure	Not sure	No	Yes	Not sure	Yes	Yes	Some time	Never	Always	Always	Never	Never	Always	Always	Always	Always	Never	Always	Never	Social media
Female	More Than 50	Married	Mosul	College level	Unemployed	No	No	Chronic kidney disease	Yes	Yes	Yes	No	No	Yes	Yes	Yes	Not sure	No	Yes	Yes	Yes	Yes	Yes	Always	Always	Always	Always	Always	Always	Always	Never	Never	Always	Always	Always	Always	News outlet
Male	18-29	Single	Mosul	College level	Employed	No	No	Healthy people	Yes	Yes	Yes	Yes	No	Yes	Yes	Yes	No	No	Yes	Yes	Yes	Yes	Yes	Always	Always	Always	Always	Never	Never	Always	Always	Some time	Some time	Never	Some time	Always	Ministry of Health and Environment, Social media, Family and friends
Male	18-29	Single	Mosul	College level	Student	No	No	Healthy people	Yes	Yes	Yes	No	Yes	Yes	Yes	Yes	No	No	No	Yes	Yes	Yes	Yes	Always	Always	Always	Always	Never	Never	Some time	Some time	Some time	Some time	Some time	Some time	Some time	Ministry of Health and Environment, WHO press release, Social media
Male	18-29	Single	Mosul	High school/Diploma	Student	No	No	Healthy people	Yes	Yes	Yes	No	Not sure	Yes	Yes	Yes	No	No	No	Yes	Not sure	Yes	Yes	Always	Always	Always	Always	Never	Never	Some time	Some time	Some time	Some time	Always	Some time	Some time	Ministry of Health and Environment
Female	More Than 50	Widower	Mosul	College level	Unemployed	No	No	Healthy people	Yes	Yes	Yes	No	Not sure	Yes	Yes	Yes	No	No	Yes	Yes	Yes	Yes	Yes	Always	Always	Always	Always	Always	Always	Always	Some time	Always	Always	Always	Always	Always	Ministry of Health and Environment, News outlet, Social media
Male	30-49	Single	Mosul	College level	Employed	No	No	Healthy people	Yes	Yes	Yes	No	Not sure	Yes	Yes	Yes	Yes	No	Yes	Yes	Yes	Yes	No	Always	Always	Always	Always	Always	Always	Never	Never	Some time	Some time	Always	Some time	Always	WHO press release
Male	30-49	Married	Mosul	College level	Employed	No	No	Healthy people	Yes	Yes	Yes	Not sure	Not sure	Yes	Yes	Yes	No	No	Yes	Yes	Yes	Yes	Yes	Always	Always	Never	Always	Always	Never	Always	Always	Some time	Some time	Some time	Always	Always	Social media
Male	30-49	Married	Mosul	College level	Unemployed	No	No	Healthy people	Yes	Yes	Yes	No	No	Yes	Yes	Yes	No	No	No	Yes	Yes	Yes	Not sure	Always	Never	Always	Always	Always	Never	Always	Always	Never	Some time	Always	Never	Always	Ministry of Health and Environment
Female	30-49	Married	Mosul	College level	Employed	No	No	Healthy people	Yes	Yes	Yes	No	No	Yes	Yes	Yes	No	No	Yes	Yes	Yes	Yes	Yes	Always	Always	Always	Some time	Always	Never	Always	Always	Never	Always	Always	Always	Always	Ministry of Health and Environment, News outlet, Social media
Female	30-49	Married	Mosul	College level	Employed	No	No	Healthy people	Yes	Yes	Yes	No	No	Yes	Yes	Yes	No	No	Yes	Yes	Yes	Yes	Yes	Always	Always	Always	Some time	Always	Never	Always	Always	Never	Always	Always	Always	Always	Ministry of Health and Environment, News outlet, Social media
Male	30-49	Married	Mosul	College level	Employed	Yes	No	Healthy people	Yes	Yes	Yes	Yes	Not sure	Yes	Yes	Yes	Not sure	No	Yes	Yes	Yes	Yes	Not sure	Always	Always	Always	Always	Always	Never	Always	Always	Always	Some time	Always	Always	Always	Ministry of Health and Environment
Female	30-49	Single	Mosul	Postgraduate	Employed	No	No	Healthy people	Yes	Not sure	Yes	No	No	Yes	Not sure	No	Not sure	Not sure	Yes	Yes	Yes	Yes	Not sure	Always	Never	Always	Always	Never	Never	Always	Always	Always	Always	Some time	Always	Some time	Ministry of Health and Environment, WHO press release, News outlet, Social media
Female	More Than 50	Widower	Mosul	College level	Unemployed	No	No	Healthy people	Yes	Yes	Yes	No	No	Yes	Yes	Yes	No	No	Yes	Yes	Yes	Yes	Yes	Always	Always	Never	Some time	Never	Always	Always	Always	Always	Always	Some time	Never	Some time	Ministry of Health and Environment, WHO press release, News outlet
Female	30-49	Married	Mosul	Postgraduate	Employed	No	No	Asthma	Yes	Yes	Yes	No	No	No	Yes	Yes	No	No	Yes	Yes	Yes	Yes	Yes	Always	Always	Always	Always	Always	Always	Always	Always	Always	Always	Always	Always	Always	WHO press release, News outlet
Female	More Than 50	Single	Mosul	Postgraduate	Employed	No	No	Healthy people	Yes	Yes	Yes	No	No	Yes	Yes	Yes	No	No	Yes	Yes	Yes	Yes	Yes	Always	Always	Always	Always	Always	Always	Always	Always	Always	Always	Always	Always	Always	WHO press release
Female	18-29	Single	Mosul	College level	Student	No	No	Healthy people	Yes	Yes	Yes	No	No	Yes	Yes	Yes	Not sure	No	Yes	Yes	Yes	Yes	No	Always	Always	Always	Some time	Always	Never	Always	Some time	Always	Always	Always	Always	Always	Family and friends
Male	30-49	Married	Mosul	Postgraduate	Employed	No	No	Diabetes	Yes	Yes	Yes	No	Not sure	Yes	Yes	Yes	No	No	No	Yes	Yes	Yes	Yes	Always	Always	Always	Always	Never	Never	Some time	Never	Some time	Some time	Always	Always	Some time	News outlet, Social media
Male	18-29	Single	Mosul	College level	Student	No	No	Healthy people	Yes	Yes	Yes	Yes	Not sure	Yes	Yes	Yes	Not sure	No	Yes	Yes	Yes	Yes	Yes	Always	Always	Always	Always	Always	Never	Always	Always	Always	Always	Always	Always	Some time	News outlet, Other sources
Female	30-49	Married	Mosul	College level	Unemployed	No	No	Healthy people	Yes	Yes	Yes	Not sure	Not sure	Yes	No	No	No	No	Yes	Yes	Yes	Yes	Yes	Always	Never	Always	Some time	Always	Always	Always	Some time	Some time	Always	Some time	Always	Always	Social media
Female	30-49	Single	Mosul	College level	Employed	No	No	Healthy people	Yes	No	Yes	No	No	Yes	Yes	Yes	No	No	Yes	Yes	Yes	Yes	Yes	Always	Always	Always	Always	Always	Always	Always	Always	Always	Always	Always	Always	Always	Ministry of Health and Environment
Female	30-49	Married	Mosul	College level	Employed	No	No	Healthy people	Yes	Yes	Yes	No	No	Yes	Yes	No	No	No	Yes	Yes	Yes	Yes	Yes	Always	Always	Always	Always	Always	Never	Always	Always	Always	Always	Always	Always	Always	Other sources
Female	30-49	Single	Mosul	Postgraduate	Employed	No	No	Asthma	Yes	Yes	Yes	No	No	Yes	Yes	Yes	No	No	No	Yes	Yes	Yes	Yes	Always	Always	Always	Always	Never	Always	Always	Always	Always	Always	Always	Always	Always	Ministry of Health and Environment, News outlet, Social media, Family and friends
Male	30-49	Married	Mosul	College level	Employed	No	No	Healthy people	Yes	Yes	Not sure	No	No	Yes	Yes	Yes	Not sure	No	No	Yes	Yes	Yes	Yes	Always	Always	Always	Always	Always	Always	Always	Always	Always	Always	Always	Always	Always	Ministry of Health and Environment, WHO press release, News outlet, Social media, Family and friends
Female	30-49	Divorcee	Mosul	College level	Unemployed	No	No	Healthy people	Yes	Yes	Yes	No	No	Yes	Yes	Yes	No	No	No	Yes	Yes	Yes	Not sure	Always	Always	Always	Always	Never	Always	Always	Some time	Some time	Some time	Always	Always	Always	News outlet, Social media
Female	30-49	Married	Mosul	High school/Diploma	Employed	No	No	Chronic kidney disease	Yes	Yes	Yes	No	No	Yes	Yes	Yes	No	No	Yes	Yes	Yes	Yes	No	Some time	Always	Always	Always	Never	Never	Always	Always	Some time	Always	Some time	Never	Always	Ministry of Health and Environment, WHO press release, News outlet, Social media
Female	30-49	Married	Mosul	College level	Employed	No	No	Healthy people	Yes	Yes	Yes	Yes	No	Yes	Yes	Yes	No	No	Yes	Yes	Yes	Yes	Yes	Always	Always	Always	Always	Always	Never	Always	Always	Always	Always	Always	Always	Some time	Ministry of Health and Environment, News outlet, Social media
Male	30-49	Married	Mosul	Postgraduate	Employed	Yes	No	Healthy people	Yes	Yes	Yes	Not sure	Yes	Yes	Yes	Yes	Not sure	No	Yes	Yes	Yes	Yes	Yes	Always	Never	Always	Always	Always	Never	Always	Always	Always	Always	Always	Always	Always	Ministry of Health and Environment, WHO press release, News outlet, Social media
Female	More Than 50	Married	Mosul	College level	Employed	No	No	Chronic kidney disease	Yes	Yes	Yes	No	No	Yes	Yes	No	No	No	Yes	Yes	Yes	Yes	Yes	Always	Always	Always	Always	Always	Always	Always	Always	Always	Always	Always	Always	Always	Ministry of Health and Environment, News outlet
Female	18-29	Married	Mosul	College level	Employed	No	No	Healthy people	Yes	No	Yes	No	No	Yes	Yes	Yes	No	No	Yes	Yes	Yes	Yes	Yes	Always	Never	Always	Always	Always	Always	Always	Always	Always	Some time	Always	Always	Always	WHO press release
Female	30-49	Married	Mosul	High school/Diploma	Unemployed	No	No	Healthy people	Yes	Yes	Yes	No	No	Yes	Yes	Yes	No	No	Yes	Yes	Yes	Yes	Yes	Always	Always	Never	Always	Always	Always	Always	Always	Always	Always	Always	Always	Always	WHO press release, News outlet
Female	18-29	Single	Mosul	College level	Student	No	No	Healthy people	Yes	Yes	Not sure	Not sure	Yes	Yes	Yes	Not sure	Not sure	No	Yes	Yes	Yes	Yes	Yes	Always	Always	Always	Always	Always	Never	Always	Always	Some time	Always	Never	Always	Always	Social media
Female	30-49	Married	Mosul	College level	Unemployed	No	No	Healthy people	Yes	Yes	Yes	Not sure	No	Yes	Yes	Yes	No	No	Yes	Yes	Yes	Yes	No	Always	Always	Never	Always	Always	Never	Always	Always	Some time	Always	Always	Always	Always	Ministry of Health and Environment, News outlet, Social media
Female	More Than 50	Married	Mosul	Postgraduate	Employed	No	No	Healthy people	Yes	Yes	Yes	Not sure	Not sure	Yes	Yes	Yes	No	No	Yes	Yes	Yes	Yes	Yes	Always	Never	Always	Always	Always	Never	Always	Always	Always	Always	Always	Always	Never	Ministry of Health and Environment
Male	More Than 50	Married	Mosul	High school/Diploma	Employed	No	No	Chronic liver disease	Yes	Yes	Yes	No	No	Yes	Yes	Yes	Not sure	Yes	Yes	Yes	Yes	Yes	Yes	Always	Always	Always	Always	Always	Never	Always	Some time	Always	Never	Always	Always	Always	Ministry of Health and Environment
Female	18-29	Married	Mosul	Postgraduate	Employed	No	No	Healthy people	Yes	Yes	Yes	No	Yes	Yes	Yes	Yes	Not sure	No	Yes	Yes	Yes	Yes	Yes	Always	Always	Always	Always	Always	Never	Always	Always	Always	Always	Always	Always	Always	Social media
Female	18-29	Married	Mosul	College level	Unemployed	No	No	Healthy people	Yes	Yes	Yes	Not sure	Not sure	Yes	Yes	Not sure	No	No	No	Yes	Yes	Yes	Yes	Always	Always	Always	Always	Never	Never	Some time	Some time	Some time	Some time	Always	Always	Never	Family and friends
Male	18-29	Single	Mosul	College level	Student	No	No	Healthy people	No	Yes	Yes	Yes	Yes	Yes	Yes	Yes	Yes	No	Yes	Yes	Yes	Yes	Yes	Always	Always	Always	Always	Always	Never	Always	Always	Always	Always	Always	Always	Always	Ministry of Health and Environment
Male	18-29	Single	Mosul	College level	Student	No	No	Healthy people	No	Yes	Yes	Yes	Yes	Yes	Yes	Yes	Yes	No	Yes	Yes	Yes	Yes	Yes	Always	Always	Always	Always	Always	Never	Always	Always	Always	Always	Always	Always	Always	Ministry of Health and Environment
Male	More Than 50	Married	Mosul	Postgraduate	Employed	No	No	Healthy people	Yes	Yes	Yes	No	No	Yes	Yes	Yes	Not sure	No	Yes	Yes	Yes	Yes	Yes	Always	Always	Always	Always	Always	Always	Always	Always	Always	Always	Always	Always	Always	Ministry of Health and Environment, Social media, Family and friends
Female	30-49	Married	Mosul	High school/Diploma	Employed	No	No	Healthy people	Yes	Yes	Yes	No	No	Yes	Yes	No	No	No	Yes	Yes	Yes	Yes	Yes	Some time	Always	Always	Some time	Always	Always	Always	Always	Always	Some time	Always	Never	Always	News outlet, Social media
Male	More Than 50	Married	Mosul	Postgraduate	Employed	No	No	Healthy people	Yes	Yes	Yes	No	No	Yes	Yes	Yes	No	No	Yes	Yes	Yes	Yes	Yes	Always	Always	Always	Always	Always	Always	Always	Always	Always	Some time	Always	Always	Some time	News outlet, Social media
Female	18-29	Married	Mosul	College level	Unemployed	No	No	Healthy people	Yes	Yes	Yes	No	No	Yes	Yes	Yes	No	No	Yes	Yes	Yes	Yes	Yes	Always	Always	Always	Always	Always	Never	Always	Always	Always	Always	Always	Always	Always	WHO press release
Female	30-49	Married	Mosul	College level	Employed	No	No	Healthy people	Yes	Yes	Yes	No	No	Yes	Yes	Yes	No	No	Yes	Yes	Yes	Yes	Yes	Always	Never	Always	Always	Never	Never	Some time	Always	Always	Always	Some time	Never	Some time	Ministry of Health and Environment, News outlet, Social media
Female	30-49	Married	Mosul	College level	Unemployed	No	No	Healthy people	Yes	Yes	Yes	No	No	Yes	Yes	Yes	No	No	Yes	Yes	Yes	Yes	Not sure	Always	Always	Never	Always	Never	Never	Always	Always	Some time	Always	Never	Some time	Always	Ministry of Health and Environment, Social media
Female	30-49	Married	Mosul	College level	Employed	No	No	Healthy people	Not sure	Yes	Yes	No	No	Not sure	Yes	Yes	Not sure	No	No	Yes	Yes	Yes	Yes	Always	Never	Always	Always	Always	Never	Always	Always	Always	Always	Always	Always	Always	Social media
Male	30-49	Married	Mosul	College level	Employed	No	No	Asthma	Yes	Yes	Yes	No	No	Yes	Yes	Yes	No	No	Yes	Yes	Yes	Yes	Yes	Always	Never	Always	Always	Always	Always	Always	Always	Always	Always	Always	Always	Always	Ministry of Health and Environment, Social media
Male	18-29	Single	Mosul	College level	Employed	No	No	Healthy people	Yes	Yes	Yes	No	No	Not sure	Yes	Yes	No	No	Yes	Yes	Yes	Yes	Yes	Always	Always	Always	Always	Always	Always	Always	Always	Always	Always	Always	Always	Some time	Social media
Female	More Than 50	Divorcee	Mosul	Postgraduate	Employed	yes	No	Healthy people	Yes	Yes	Yes	No	No	Yes	Yes	Yes	No	No	Yes	Yes	Yes	Yes	Yes	Always	Never	Always	Always	Always	Never	Always	Always	Always	Always	Always	Always	Always	WHO press release
Female	30-49	Married	Mosul	Postgraduate	Employed	No	No	Healthy people	Yes	Yes	Yes	No	Not sure	Not sure	Yes	Yes	Not sure	No	Yes	Yes	Yes	Yes	Yes	Always	Always	Always	Some time	Always	Always	Always	Some time	Some time	Always	Always	Some time	Some time	Ministry of Health and Environment, Social media
Male	More Than 50	Married	Mosul	College level	Unemployed	No	No	Healthy people	Yes	Yes	Yes	Yes	Yes	Yes	Yes	Yes	Yes	No	Yes	Yes	Yes	Yes	Yes	Always	Never	Always	Always	Always	Always	Never	Always	Always	Always	Always	Always	Always	Social media
Male	More Than 50	Married	Mosul	College level	Employed	No	No	Healthy people	Yes	Yes	Yes	No	No	Yes	Yes	Yes	No	No	Yes	Yes	Yes	Yes	Yes	Always	Always	Always	Always	Always	Never	Always	Always	Always	Always	Always	Always	Always	Ministry of Health and Environment, News outlet, Social media
Female	More Than 50	Widower	Mosul	College level	Unemployed	No	No	Healthy people	Yes	Yes	Yes	No	No	Yes	Yes	Yes	Yes	No	Yes	Yes	Yes	Yes	Yes	Always	Always	Never	Always	Always	Never	Always	Never	Always	Always	Always	Always	Always	Ministry of Health and Environment, WHO press release, Family and friends
Female	18-29	Married	Mosul	College level	Employed	No	No	Healthy people	Yes	Yes	Yes	Yes	No	Yes	Yes	No	Yes	No	No	Yes	Yes	Yes	Yes	Some time	Always	Never	Always	Never	Never	Always	Always	Some time	Always	Always	Always	Always	Ministry of Health and Environment, WHO press release, News outlet, Social media, Family and friends
Male	30-49	Single	Mosul	College level	Employed	No	No	Healthy people	Yes	Yes	Yes	No	No	Yes	Yes	Yes	Yes	No	Yes	Yes	Yes	Yes	Yes	Always	Always	Always	Always	Always	Always	Always	Always	Always	Always	Always	Always	Always	Ministry of Health and Environment, WHO press release, News outlet, Social media, Family and friends
Female	30-49	Married	Mosul	College level	Employed	No	No	Healthy people	Not sure	Yes	Yes	No	No	Yes	Yes	Yes	Not sure	No	Yes	Yes	Yes	Yes	Yes	Always	Never	Always	Always	Always	Never	Always	Always	Always	Always	Always	Never	Always	Ministry of Health and Environment
Female	18-29	Single	Mosul	College level	Student	No	No	Healthy people	Yes	Yes	Yes	No	Not sure	Not sure	Yes	Yes	No	No	Yes	Yes	Yes	Yes	Yes	Always	Always	Always	Always	Always	Always	Always	Some time	Always	Always	Always	Some time	Always	Ministry of Health and Environment, WHO press release, Social media
Female	30-49	Married	Mosul	College level	Employed	No	No	Diabetes	Yes	Yes	Yes	No	No	Yes	Yes	Yes	No	No	Yes	Yes	Yes	Yes	Yes	Always	Never	Always	Always	Always	Never	Always	Always	Always	Always	Always	Always	Always	WHO press release
Female	30-49	Married	Mosul	College level	Employed	No	No	Healthy people	Yes	Yes	Yes	No	No	Yes	Yes	Yes	Yes	No	Yes	Yes	Yes	Yes	Yes	Always	Always	Always	Always	Always	Always	Always	Always	Always	Always	Always	Always	Always	WHO press release, News outlet, Social media
Male	18-29	Single	Mosul	College level	Student	No	No	Healthy people	Yes	No	Yes	No	No	Yes	Yes	Yes	Yes	Yes	Yes	Yes	Yes	Yes	Yes	Always	Always	Always	Always	Always	Never	Some time	Some time	Always	Always	Always	Always	Some time	WHO press release
Male	More Than 50	Married	Mosul	Postgraduate	Employed	No	No	Healthy people	Yes	Yes	Yes	No	No	Yes	Yes	No	Yes	No	Yes	Yes	Yes	Yes	Yes	Always	Never	Always	Always	Always	Never	Always	Always	Some time	Some time	Always	Some time	Always	Ministry of Health and Environment, News outlet, Social media, Family and friends
Female	30-49	Single	Mosul	College level	Employed	Yes	No	Healthy people	Yes	Yes	Yes	No	No	Yes	Yes	Yes	No	No	No	Yes	Yes	Yes	Yes	Always	Always	Always	Always	Never	Never	Always	Always	Never	Always	Never	Always	Always	Ministry of Health and Environment, WHO press release, News outlet, Social media
Female	More Than 50	Married	Mosul	Postgraduate	Employed	No	No	Healthy people	Yes	Yes	Yes	No	Not sure	Yes	Yes	Yes	No	No	Yes	Yes	Yes	Yes	Yes	Always	Always	Always	Always	Never	Never	Always	Some time	Always	Always	Always	Always	Always	Social media
Male	30-49	Married	Mosul	Postgraduate	Employed	No	No	Healthy people	Yes	Yes	Yes	No	No	Yes	Not sure	Yes	Not sure	No	No	Yes	Yes	Yes	Not sure	Some time	Always	Never	Always	Always	Always	Always	Always	Always	Always	Always	Some time	Some time	Ministry of Health and Environment
Female	30-49	Married	Mosul	Postgraduate	Employed	No	No	Healthy people	Yes	Yes	Yes	No	No	Yes	Yes	Yes	No	No	Yes	Yes	Yes	Yes	Yes	Always	Always	Always	Always	Always	Never	Always	Never	Never	Always	Always	Always	Always	Ministry of Health and Environment, WHO press release, Social media
Male	30-49	Single	Mosul	Postgraduate	Employed	No	Yes	Healthy people	Yes	Yes	Yes	Not sure	Not sure	Yes	Yes	Yes	Yes	No	Yes	Yes	Yes	Yes	Not sure	Some time	Always	Always	Always	Never	Always	Always	Always	Always	Some time	Always	Always	Always	Ministry of Health and Environment, Social media, Family and friends
Female	30-49	Married	Mosul	College level	Unemployed	No	No	Diabetes	No	Yes	Yes	No	Not sure	Yes	Yes	Yes	Yes	No	Yes	Yes	Yes	Yes	Not sure	Always	Never	Always	Always	Always	Never	Always	Some time	Some time	Some time	Always	Never	Always	Ministry of Health and Environment, WHO press release, Family and friends
Male	18-29	Single	Mosul	College level	Employed	No	No	Severe obesity	Yes	Yes	Yes	Not sure	Not sure	Yes	Yes	Yes	No	No	No	Yes	Yes	Yes	No	Always	Always	Always	Some time	Never	Always	Always	Never	Some time	Some time	Never	Some time	Always	Ministry of Health and Environment, WHO press release, Family and friends
Male	18-29	Single	Mosul	College level	Employed	No	No	Severe obesity	Yes	Yes	Yes	Not sure	Not sure	Yes	Yes	Yes	No	No	No	Yes	Yes	Yes	No	Always	Always	Always	Some time	Never	Always	Always	Never	Some time	Some time	Never	Some time	Always	Ministry of Health and Environment, WHO press release, Family and friends
Male	30-49	Married	Mosul	College level	Employed	No	No	Healthy people	Yes	Yes	Yes	No	No	Yes	Yes	No	Yes	No	No	Yes	Yes	Yes	Yes	Some time	Never	Always	Some time	Never	Never	Always	Always	Some time	Some time	Some time	Some time	Some time	News outlet
Female	18-29	Married	Mosul	High school/Diploma	Unemployed	No	No	Healthy people	Not sure	Yes	Yes	Not sure	Not sure	Yes	Yes	No	Yes	Not sure	No	Yes	Yes	Yes	Yes	Always	Always	Always	Always	Always	Some time	Some time	Some time	Some time	Always	Always	Always	Some time	Social media
Male	18-29	Single	Mosul	College level	Student	No	No	Healthy people	Yes	Yes	Yes	Not sure	Not sure	Yes	Yes	Yes	No	No	No	Yes	Yes	Yes	Yes	Always	Always	Always	Always	Always	Some time	Some time	Some time	Always	Always	Some time	Always	Some time	WHO press release, Social media
Male	30-49	Single	Mosul	College level	Employed	Yes	No	Healthy people	Yes	Yes	Yes	No	No	Not sure	Yes	Not sure	Not sure	No	Yes	Yes	Yes	Yes	Yes	Always	Never	Always	Always	Always	Never	Always	Always	Always	Always	Always	Always	Always	Ministry of Health and Environment, WHO press release, News outlet, Social media
Male	30-49	Married	Mosul	Postgraduate	Employed	No	No	Healthy people	Yes	Yes	Yes	Not sure	No	Yes	Yes	Yes	No	No	No	Yes	Yes	Yes	Yes	Some time	Never	Always	Some time	Always	Never	Always	Always	Some time	Always	Some time	Some time	Some time	Ministry of Health and Environment, WHO press release, News outlet, Social media, Family and friends
Male	30-49	Single	Mosul	College level	Employed	Yes	No	Healthy people	Yes	Yes	Yes	No	No	Not sure	Yes	Not sure	Not sure	No	Yes	Yes	Yes	Yes	Yes	Always	Never	Always	Always	Always	Never	Always	Always	Always	Always	Always	Always	Always	Ministry of Health and Environment
Female	30-49	Widower	Mosul	College level	Employed	No	No	Healthy people	Yes	Yes	Yes	No	No	Yes	Yes	Not sure	Not sure	No	Yes	Yes	Yes	Yes	Yes	Always	Always	Always	Always	Always	Never	Always	Always	Some time	Always	Always	Always	Always	Social media
Male	18-29	Single	Mosul	College level	Employed	No	No	Healthy people	Yes	Yes	Yes	No	No	Yes	Not sure	Yes	No	No	No	Yes	Yes	Yes	Yes	Always	Always	Always	Always	Always	Never	Always	Some time	Always	Always	Always	Always	Always	Ministry of Health and Environment, WHO press release
Female	30-49	Married	Mosul	College level	Unemployed	No	No	Diabetes	Yes	No	Yes	Not sure	Not sure	Yes	Yes	Yes	No	Not sure	No	Yes	Yes	Yes	Yes	Always	Always	Always	Some time	Never	Never	Some time	Never	Always	Always	Always	Never	Always	WHO press release, Social media
Female	18-29	Single	Mosul	College level	Student	No	No	Healthy people	Yes	Yes	Yes	Not sure	No	Yes	Yes	Yes	Yes	No	Yes	Yes	Yes	Yes	Yes	Always	Always	Always	Always	Always	Some time	Always	Always	Always	Always	Always	Always	Always	Ministry of Health and Environment, Social media
Female	18-29	Single	Mosul	College level	Student	No	No	Healthy people	Yes	Yes	Yes	No	No	Yes	Yes	Yes	No	No	Yes	Yes	Yes	Yes	Yes	Always	Always	Always	Always	Always	Some time	Always	Always	Always	Always	Always	Always	Always	Ministry of Health and Environment, News outlet, Social media
Female	More Than 50	Married	Mosul	Postgraduate	Employed	No	No	Healthy people	Yes	Yes	Yes	No	No	Yes	Yes	Yes	No	No	Yes	Yes	Yes	Yes	Yes	Always	Always	Always	Always	Never	Never	Always	Always	Always	Always	Always	Always	Always	Ministry of Health and Environment, WHO press release, News outlet, Social media, Family and friends
Female	18-29	Married	Mosul	College level	Unemployed	Yes	No	Healthy people	Yes	Yes	Not sure	No	Not sure	Yes	Yes	Yes	No	No	No	Yes	Not sure	Yes	Yes	Always	Always	Always	Always	Always	Always	Always	Always	Always	Always	Always	Always	Always	Social media
Female	30-49	Married	Mosul	Postgraduate	Employed	No	No	Healthy people	Yes	Yes	Yes	No	No	Yes	Yes	No	No	No	No	Yes	Yes	Yes	No	Always	Always	Always	Some time	Always	Always	Some time	Some time	Always	Always	Always	Always	Always	Ministry of Health and Environment, WHO press release, News outlet, Social media
Female	30-49	Widower	Mosul	High school/Diploma	Unemployed	No	No	Diabetes	Yes	Yes	Not sure	Not sure	Not sure	Yes	Yes	Yes	Not sure	No	Yes	Yes	Yes	Yes	Yes	Always	Always	Always	Always	Always	Never	Always	Some time	Some time	Always	Always	Always	Always	WHO press release
Female	18-29	Single	Mosul	High school/Diploma	Student	No	No	Healthy people	Yes	Yes	Yes	No	No	Yes	Yes	Yes	Not sure	No	Yes	Yes	Yes	Yes	Not sure	Always	Always	Always	Always	Never	Always	Always	Always	Always	Always	Some time	Some time	Always	Social media
Female	30-49	Married	Mosul	Postgraduate	Employed	No	No	Healthy people	Yes	Yes	Yes	No	No	Yes	Yes	Yes	No	No	Yes	Yes	No	Yes	No	Always	Always	Always	Always	Always	Always	Always	Never	Never	Always	Always	Never	Always	Ministry of Health and Environment, Social media
Female	30-49	Married	Mosul	Postgraduate	Employed	No	No	Healthy people	Yes	Yes	Yes	No	No	Yes	Yes	Yes	No	No	Yes	Yes	Yes	Yes	Yes	Always	Always	Always	Always	Always	Never	Always	Some time	Always	Always	Always	Always	Always	Ministry of Health and Environment, WHO press release
Female	30-49	Married	Mosul	High school/Diploma	Unemployed	No	No	Healthy people	Yes	Yes	Yes	No	Not sure	Yes	Yes	Yes	No	No	Yes	Yes	Yes	Yes	Yes	Always	Always	Always	Always	Always	Always	Always	Some time	Some time	Always	Always	Some time	Always	Social media
Male	30-49	Married	Mosul	Postgraduate	Employed	No	No	Diabetes	Yes	Yes	Yes	No	No	Yes	Yes	Yes	No	No	Yes	Yes	Yes	Yes	Yes	Always	Never	Always	Some time	Never	Never	Always	Always	Always	Some time	Always	Always	Always	Social media
Female	18-29	Married	Mosul	College level	Unemployed	No	No	Healthy people	Yes	Yes	Yes	No	No	Yes	Yes	Yes	No	No	Yes	Yes	Yes	Yes	Yes	Always	Always	Always	Always	Never	Always	Always	Always	Always	Always	Some time	Always	Some time	News outlet
Female	More Than 50	Married	Mosul	Postgraduate	Employed	No	No	Healthy people	Yes	Yes	Yes	No	Not sure	Yes	Yes	Yes	No	No	Yes	Yes	Yes	Yes	Yes	Always	Always	Always	Some time	Always	Never	Always	Always	Always	Always	Always	Always	Always	Social media
Female	18-29	Single	Mosul	College level	Employed	No	No	liver and kidney	Yes	Yes	Yes	No	Not sure	Yes	Yes	Yes	No	No	Yes	Yes	Yes	Yes	Yes	Always	Always	Always	Always	Never	Always	Always	Always	Some time	Always	Always	Always	Some time	Ministry of Health and Environment, WHO press release, Social media
Female	30-49	Widower	Mosul	Postgraduate	Employed	No	No	Heart conditions	Yes	Yes	Yes	No	No	Yes	Not sure	Not sure	No	No	No	Yes	Yes	Yes	Yes	Always	Never	Always	Always	Never	Never	Always	Always	Some time	Some time	Always	Some time	Some time	Ministry of Health and Environment, Social media
Female	18-29	Single	Mosul	College level	Student	Yes	No	Healthy people	Yes	Yes	Yes	Yes	Not sure	Yes	Yes	No	Yes	No	Yes	Yes	Yes	Yes	Yes	Always	Always	Always	Always	Always	Never	Always	Some time	Some time	Some time	Always	Always	Some time	Ministry of Health and Environment, WHO press release
Female	More Than 50	Married	Mosul	High school/Diploma	Unemployed	No	No	Diabetes	Yes	Yes	Yes	No	No	Yes	Yes	Yes	No	No	Yes	Yes	Yes	Yes	Yes	Always	Never	Always	Always	Always	Never	Always	Always	Always	Always	Always	Always	Always	Ministry of Health and Environment, Social media
Female	30-49	Married	Mosul	Postgraduate	Employed	No	No	Healthy people	Yes	Yes	Yes	Not sure	Not sure	Yes	Yes	Yes	No	No	Yes	Yes	Yes	Yes	Yes	Always	Always	Always	Always	Always	Never	Always	Always	Always	Always	Always	Always	Always	Ministry of Health and Environment
Male	30-49	Divorcee	Mosul	Illiterate/Primary	Unemployed	No	No	Diabetes	Yes	Yes	Yes	Not sure	Not sure	Yes	Not sure	Yes	Not sure	No	Yes	Yes	Yes	Yes	Yes	Always	Always	Always	Always	Always	Always	Always	Always	Always	Always	Always	Always	Always	Ministry of Health and Environment, Social media
Male	30-49	Married	Mosul	College level	Employed	No	No	Healthy people	Yes	Yes	Yes	No	No	Yes	Yes	Yes	No	No	Yes	Yes	Yes	Yes	No	Always	Always	Always	Never	Always	Always	Always	Always	Always	Always	Always	Always	Always	Ministry of Health and Environment
Female	30-49	Single	Mosul	High school/Diploma	Employed	No	No	Healthy people	Not sure	Yes	Yes	No	Not sure	Yes	Yes	No	Yes	No	Yes	Yes	Yes	Yes	No	Always	Always	Always	Always	Never	Never	Always	Always	Always	Always	Always	Always	Always	Ministry of Health and Environment, Social media
Male	30-49	Married	Mosul	College level	Employed	No	No	Healthy people	Yes	Yes	Yes	No	No	Yes	Yes	Yes	Not sure	No	Yes	Yes	Yes	Yes	Not sure	Always	Always	Always	Always	Always	Never	Always	Always	Always	Always	Always	Always	Always	WHO press release
Male	30-49	Single	Mosul	College level	Employed	No	No	Chronic lung diseases	Yes	No	Yes	No	No	Yes	Yes	Yes	Yes	No	Yes	Yes	Yes	Yes	No	Always	Always	Always	Never	Always	Some time	Always	Never	Always	Always	Always	Always	Always	Ministry of Health and Environment, News outlet
Male	30-49	Married	Mosul	College level	Employed	No	No	Healthy people	Not sure	Yes	Yes	Not sure	Not sure	Yes	Not sure	Yes	Not sure	Not sure	No	Yes	Not sure	Yes	Yes	Some time	Never	Always	Always	Never	Never	Always	Always	Always	Always	Never	Always	Never	Social media
Female	More Than 50	Married	Mosul	College level	Unemployed	No	No	Chronic kidney disease	Yes	Yes	Yes	No	No	Yes	Yes	Yes	Not sure	No	Yes	Yes	Yes	Yes	Yes	Always	Always	Always	Always	Always	Always	Always	Never	Never	Always	Always	Always	Always	News outlet
Male	18-29	Single	Mosul	College level	Employed	No	No	Healthy people	Yes	Yes	Yes	Yes	No	Yes	Yes	Yes	No	No	Yes	Yes	Yes	Yes	Yes	Always	Always	Always	Always	Never	Never	Always	Always	Some time	Some time	Never	Some time	Always	Ministry of Health and Environment, Social media, Family and friends
Male	18-29	Single	Mosul	College level	Student	No	No	Healthy people	Yes	Yes	Yes	No	Yes	Yes	Yes	Yes	No	No	No	Yes	Yes	Yes	Yes	Always	Always	Always	Always	Never	Never	Some time	Some time	Some time	Some time	Some time	Some time	Some time	Ministry of Health and Environment, WHO press release, Social media
Male	18-29	Single	Mosul	High school/Diploma	Student	No	No	Healthy people	Yes	Yes	Yes	No	Not sure	Yes	Yes	Yes	No	No	No	Yes	Not sure	Yes	Yes	Always	Always	Always	Always	Never	Never	Some time	Some time	Some time	Some time	Always	Some time	Some time	Ministry of Health and Environment
Female	More Than 50	Widower	Mosul	College level	Unemployed	No	No	Healthy people	Yes	Yes	Yes	No	Not sure	Yes	Yes	Yes	No	No	Yes	Yes	Yes	Yes	Yes	Always	Always	Always	Always	Always	Always	Always	Some time	Always	Always	Always	Always	Always	Ministry of Health and Environment, News outlet
Male	30-49	Single	Mosul	College level	Employed	No	No	Healthy people	Yes	Yes	Yes	No	Not sure	Yes	Yes	Yes	Yes	No	Yes	Yes	Yes	Yes	No	Always	Always	Always	Always	Always	Always	Never	Never	Some time	Some time	Always	Some time	Always	WHO press release
Male	30-49	Married	Mosul	College level	Employed	No	No	Healthy people	Yes	Yes	Yes	Not sure	Not sure	Yes	Yes	Yes	No	No	Yes	Yes	Yes	Yes	Yes	Always	Always	Never	Always	Always	Never	Always	Always	Some time	Some time	Some time	Always	Always	Social media
Male	30-49	Married	Mosul	College level	Unemployed	No	No	Healthy people	Yes	Yes	Yes	No	No	Yes	Yes	Yes	No	No	No	Yes	Yes	Yes	Not sure	Always	Never	Always	Always	Always	Never	Always	Always	Never	Some time	Always	Never	Always	Ministry of Health and Environment
Female	30-49	Married	Mosul	College level	Employed	No	No	Healthy people	Yes	Yes	Yes	No	No	Yes	Yes	Yes	No	No	Yes	Yes	Yes	Yes	Yes	Always	Always	Always	Some time	Always	Never	Always	Always	Never	Always	Always	Always	Always	Ministry of Health and Environment, News outlet, Social media
Female	30-49	Married	Mosul	College level	Employed	No	No	Healthy people	Yes	Yes	Yes	No	No	Yes	Yes	Yes	No	No	Yes	Yes	Yes	Yes	Yes	Always	Always	Always	Some time	Always	Never	Always	Always	Never	Always	Always	Always	Always	Ministry of Health and Environment, News outlet, Social media
Male	30-49	Married	Mosul	College level	Employed	Yes	No	Healthy people	Yes	Yes	Yes	Yes	Not sure	Yes	Yes	Yes	Not sure	No	Yes	Yes	Yes	Yes	Not sure	Always	Always	Always	Always	Always	Never	Always	Always	Always	Some time	Always	Always	Always	Ministry of Health and Environment
Female	30-49	Single	Mosul	Postgraduate	Employed	No	No	Healthy people	Yes	Not sure	Yes	No	No	Yes	Not sure	No	Not sure	Not sure	Yes	Yes	Yes	Yes	Not sure	Always	Never	Always	Always	Never	Never	Always	Always	Always	Always	Some time	Always	Some time	Ministry of Health and Environment
Female	More Than 50	Widower	Mosul	College level	Unemployed	No	No	Healthy people	Yes	Yes	Yes	No	No	Yes	Yes	Yes	No	No	Yes	Yes	Yes	Yes	Yes	Always	Always	Never	Some time	Never	Always	Always	Always	Always	Always	Some time	Never	Some time	Ministry of Health and Environment
Female	30-49	Married	Mosul	Postgraduate	Employed	No	No	Asthma	Yes	Yes	Yes	No	No	No	Yes	Yes	No	No	Yes	Yes	Yes	Yes	Yes	Always	Always	Always	Always	Always	Always	Always	Always	Always	Always	Always	Always	Always	WHO press release, Social media
Female	More Than 50	Single	Mosul	Postgraduate	Employed	No	No	Healthy people	Yes	Yes	Yes	No	No	Yes	Yes	Yes	No	No	Yes	Yes	Yes	Yes	Yes	Always	Always	Always	Always	Always	Always	Always	Always	Always	Always	Always	Always	Always	Ministry of Health and Environment, WHO press release, News outlet, Social media
Female	18-29	Single	Mosul	College level	Student	No	No	Healthy people	Yes	Yes	Yes	No	No	Yes	Yes	Yes	Not sure	No	Yes	Yes	Yes	Yes	No	Always	Always	Always	Some time	Always	Never	Always	Some time	Always	Always	Always	Always	Always	Ministry of Health and Environment
Male	30-49	Married	Mosul	Postgraduate	Employed	No	No	Diabetes	Yes	Yes	Yes	No	Not sure	Yes	Yes	Yes	No	No	No	Yes	Yes	Yes	Yes	Always	Always	Always	Always	Never	Never	Some time	Never	Some time	Some time	Always	Always	Some time	News outlet, Social media
Male	18-29	Single	Mosul	College level	Student	No	No	Healthy people	Yes	Yes	Yes	Yes	Not sure	Yes	Yes	Yes	Not sure	No	Yes	Yes	Yes	Yes	Yes	Always	Always	Always	Always	Always	Never	Always	Always	Always	Always	Always	Always	Some time	مصادر أخرى/ تذكر
Female	30-49	Married	Mosul	College level	Unemployed	No	No	Healthy people	Yes	Yes	Yes	Not sure	Not sure	Yes	No	No	No	No	Yes	Yes	Yes	Yes	Yes	Always	Never	Always	Some time	Always	Always	Always	Some time	Some time	Always	Some time	Always	Always	Social media
Female	30-49	Single	Mosul	College level	Employed	No	No	Healthy people	Yes	No	Yes	No	No	Yes	Yes	Yes	No	No	Yes	Yes	Yes	Yes	Yes	Always	Always	Always	Always	Always	Always	Always	Always	Always	Always	Always	Always	Always	Ministry of Health and Environment
Female	30-49	Married	Mosul	College level	Employed	No	No	Healthy people	Yes	Yes	Yes	No	No	Yes	Yes	No	No	No	Yes	Yes	Yes	Yes	Yes	Always	Always	Always	Always	Always	Never	Always	Always	Always	Always	Always	Always	Always	مصادر أخرى/ تذكر
Female	30-49	Single	Mosul	Postgraduate	Employed	No	No	Chronic kidney disease	Yes	Yes	Yes	No	No	Yes	Yes	Yes	No	No	No	Yes	Yes	Yes	Yes	Always	Always	Always	Always	Never	Always	Always	Always	Always	Always	Always	Always	Always	Ministry of Health and Environment, News outlet, Social media
Male	30-49	Married	Mosul	College level	Employed	No	No	Healthy people	Yes	Yes	Not sure	No	No	Yes	Yes	Yes	Not sure	No	No	Yes	Yes	Yes	Yes	Always	Always	Always	Always	Always	Always	Always	Always	Always	Always	Always	Always	Always	Ministry of Health and Environment, WHO press release, News outlet, Social media
Female	30-49	Divorcee	Mosul	College level	Unemployed	No	No	Healthy people	Yes	Yes	Yes	No	No	Yes	Yes	Yes	No	No	No	Yes	Yes	Yes	Not sure	Always	Always	Always	Always	Never	Always	Always	Some time	Some time	Some time	Always	Always	Always	News outlet, Social media
Female	30-49	Married	Mosul	High school/Diploma	Employed	No	No	Asthma	Yes	Yes	Yes	No	No	Yes	Yes	Yes	No	No	Yes	Yes	Yes	Yes	No	Some time	Always	Always	Always	Never	Never	Always	Always	Some time	Always	Some time	Never	Always	Ministry of Health and Environment, WHO press release
Female	30-49	Married	Mosul	College level	Employed	No	No	Healthy people	Yes	Yes	Yes	Yes	No	Yes	Yes	Yes	No	No	Yes	Yes	Yes	Yes	Yes	Always	Always	Always	Always	Always	Never	Always	Always	Always	Always	Always	Always	Some time	Ministry of Health and Environment, WHO press release, News outlet, Social media
Male	30-49	Married	Mosul	Postgraduate	Employed	Yes	No	Healthy people	Yes	Yes	Yes	Not sure	Yes	Yes	Yes	Yes	Not sure	No	Yes	Yes	Yes	Yes	Yes	Always	Never	Always	Always	Always	Never	Always	Always	Always	Always	Always	Always	Always	Ministry of Health and Environment, News outlet, Social media
Female	More Than 50	Married	Mosul	College level	Employed	No	No	Chronic kidney disease	Yes	Yes	Yes	No	No	Yes	Yes	No	No	No	Yes	Yes	Yes	Yes	Yes	Always	Always	Always	Always	Always	Always	Always	Always	Always	Always	Always	Always	Always	Ministry of Health and Environment, WHO press release, News outlet
Female	18-29	Married	Mosul	College level	Employed	No	No	Healthy people	Yes	No	Yes	No	No	Yes	Yes	Yes	No	No	Yes	Yes	Yes	Yes	Yes	Always	Never	Always	Always	Always	Always	Always	Always	Always	Some time	Always	Always	Always	WHO press release
Female	30-49	Married	Mosul	High school/Diploma	Unemployed	No	No	Healthy people	Yes	Yes	Yes	No	No	Yes	Yes	Yes	No	No	Yes	Yes	Yes	Yes	Yes	Always	Always	Never	Always	Always	Always	Always	Always	Always	Always	Always	Always	Always	Ministry of Health and Environment, WHO press release, Social media
Female	18-29	Single	Mosul	College level	Student	No	No	Healthy people	Yes	Yes	Not sure	Not sure	Yes	Yes	Yes	Not sure	Not sure	No	Yes	Yes	Yes	Yes	Yes	Always	Always	Always	Always	Always	Never	Always	Always	Some time	Always	Never	Always	Always	Ministry of Health and Environment, WHO press release, News outlet, Social media, Family and friends
Female	30-49	Married	Mosul	College level	Unemployed	No	No	Healthy people	Yes	Yes	Yes	Not sure	No	Yes	Yes	Yes	No	No	Yes	Yes	Yes	Yes	No	Always	Always	Never	Always	Always	Never	Always	Always	Some time	Always	Always	Always	Always	Ministry of Health and Environment, WHO press release, News outlet, Social media, Family and friends
Female	More Than 50	Married	Mosul	Postgraduate	Employed	No	No	Healthy people	Yes	Yes	Yes	Not sure	Not sure	Yes	Yes	Yes	No	No	Yes	Yes	Yes	Yes	Yes	Always	Never	Always	Always	Always	Never	Always	Always	Always	Always	Always	Always	Never	Ministry of Health and Environment
Male	More Than 50	Married	Mosul	High school/Diploma	Employed	No	No	Chronic liver disease	Yes	Yes	Yes	No	No	Yes	Yes	Yes	Not sure	Yes	Yes	Yes	Yes	Yes	Yes	Always	Always	Always	Always	Always	Never	Always	Some time	Always	Never	Always	Always	Always	Ministry of Health and Environment
Female	18-29	Married	Mosul	Postgraduate	Employed	No	No	Healthy people	Yes	Yes	Yes	No	Yes	Yes	Yes	Yes	Not sure	No	Yes	Yes	Yes	Yes	Yes	Always	Always	Always	Always	Always	Never	Always	Always	Always	Always	Always	Always	Always	Social media
Female	18-29	Married	Mosul	College level	Unemployed	No	No	Healthy people	Yes	Yes	Yes	Not sure	Not sure	Yes	Yes	Not sure	No	No	No	Yes	Yes	Yes	Yes	Always	Always	Always	Always	Never	Never	Some time	Some time	Some time	Some time	Always	Always	Never	Family and friends
Male	18-29	Single	Mosul	College level	Student	No	No	Healthy people	No	Yes	Yes	Yes	Yes	Yes	Yes	Yes	Yes	No	Yes	Yes	Yes	Yes	Yes	Always	Always	Always	Always	Always	Never	Always	Always	Always	Always	Always	Always	Always	Ministry of Health and Environment
Male	18-29	Single	Mosul	College level	Student	No	No	Healthy people	No	Yes	Yes	Yes	Yes	Yes	Yes	Yes	Yes	No	Yes	Yes	Yes	Yes	Yes	Always	Always	Always	Always	Always	Never	Always	Always	Always	Always	Always	Always	Always	Ministry of Health and Environment
Male	More Than 50	Married	Mosul	Postgraduate	Employed	No	No	Healthy people	Yes	Yes	Yes	No	No	Yes	Yes	Yes	Not sure	No	Yes	Yes	Yes	Yes	Yes	Always	Always	Always	Always	Always	Always	Always	Always	Always	Always	Always	Always	Always	Ministry of Health and Environment, WHO press release, News outlet, Social media
Female	30-49	Married	Mosul	High school/Diploma	Employed	No	No	Healthy people	Yes	Yes	Yes	No	No	Yes	Yes	No	No	No	Yes	Yes	Yes	Yes	Yes	Some time	Always	Always	Some time	Always	Always	Always	Always	Always	Some time	Always	Never	Always	News outlet, Social media
Male	More Than 50	Married	Mosul	Postgraduate	Employed	No	No	Healthy people	Yes	Yes	Yes	No	No	Yes	Yes	Yes	No	No	Yes	Yes	Yes	Yes	Yes	Always	Always	Always	Always	Always	Always	Always	Always	Always	Some time	Always	Always	Some time	News outlet, Social media
Female	18-29	Married	Mosul	College level	Unemployed	No	No	Healthy people	Yes	Yes	Yes	No	No	Yes	Yes	Yes	No	No	Yes	Yes	Yes	Yes	Yes	Always	Always	Always	Always	Always	Never	Always	Always	Always	Always	Always	Always	Always	WHO press release
Female	30-49	Married	Mosul	College level	Employed	No	No	Healthy people	Yes	Yes	Yes	No	No	Yes	Yes	Yes	No	No	Yes	Yes	Yes	Yes	Yes	Always	Never	Always	Always	Never	Never	Some time	Always	Always	Always	Some time	Never	Some time	Ministry of Health and Environment, News outlet, Social media
Female	30-49	Married	Mosul	College level	Unemployed	No	No	Healthy people	Yes	Yes	Yes	No	No	Yes	Yes	Yes	No	No	Yes	Yes	Yes	Yes	Not sure	Always	Always	Never	Always	Never	Never	Always	Always	Some time	Always	Never	Some time	Always	Ministry of Health and Environment, Social media
Female	30-49	Married	Mosul	College level	Employed	No	No	Healthy people	Not sure	Yes	Yes	No	No	Not sure	Yes	Yes	Not sure	No	No	Yes	Yes	Yes	Yes	Always	Never	Always	Always	Always	Never	Always	Always	Always	Always	Always	Always	Always	Social media
Male	30-49	Married	Mosul	College level	Employed	No	No	Asthma	Yes	Yes	Yes	No	No	Yes	Yes	Yes	No	No	Yes	Yes	Yes	Yes	Yes	Always	Never	Always	Always	Always	Always	Always	Always	Always	Always	Always	Always	Always	Ministry of Health and Environment, Social media
Male	18-29	Single	Mosul	College level	Employed	No	No	Healthy people	Yes	Yes	Yes	No	No	Not sure	Yes	Yes	No	No	Yes	Yes	Yes	Yes	Yes	Always	Always	Always	Always	Always	Always	Always	Always	Always	Always	Always	Always	Some time	Social media
Female	More Than 50	Divorcee	Mosul	Postgraduate	Employed	yes	No	Healthy people	Yes	Yes	Yes	No	No	Yes	Yes	Yes	No	No	Yes	Yes	Yes	Yes	Yes	Always	Never	Always	Always	Always	Never	Always	Always	Always	Always	Always	Always	Always	WHO press release
Female	30-49	Married	Mosul	Postgraduate	Employed	No	No	Healthy people	Yes	Yes	Yes	No	Not sure	Not sure	Yes	Yes	Not sure	No	Yes	Yes	Yes	Yes	Yes	Always	Always	Always	Some time	Always	Always	Always	Some time	Some time	Always	Always	Some time	Some time	Ministry of Health and Environment, Social media
Male	More Than 50	Married	Mosul	College level	Unemployed	No	No	Healthy people	Yes	Yes	Yes	Yes	Yes	Yes	Yes	Yes	Yes	No	Yes	Yes	Yes	Yes	Yes	Always	Never	Always	Always	Always	Always	Never	Always	Always	Always	Always	Always	Always	Social media
Male	More Than 50	Married	Mosul	College level	Employed	No	No	Healthy people	Yes	Yes	Yes	No	No	Yes	Yes	Yes	No	No	Yes	Yes	Yes	Yes	Yes	Always	Always	Always	Always	Always	Never	Always	Always	Always	Always	Always	Always	Always	Ministry of Health and Environment, WHO press release, News outlet
Female	More Than 50	Widower	Mosul	College level	Unemployed	No	No	Healthy people	Yes	Yes	Yes	No	No	Yes	Yes	Yes	Yes	No	Yes	Yes	Yes	Yes	Yes	Always	Always	Never	Always	Always	Never	Always	Never	Always	Always	Always	Always	Always	Ministry of Health and Environment, WHO press release, Family and friends
Female	18-29	Married	Mosul	College level	Employed	No	No	Healthy people	Yes	Yes	Yes	Yes	No	Yes	Yes	No	Yes	No	No	Yes	Yes	Yes	Yes	Some time	Always	Never	Always	Never	Never	Always	Always	Some time	Always	Always	Always	Always	Ministry of Health and Environment, WHO press release, News outlet, Social media
Male	30-49	Single	Mosul	College level	Employed	No	No	Healthy people	Yes	Yes	Yes	No	No	Yes	Yes	Yes	Yes	No	Yes	Yes	Yes	Yes	Yes	Always	Always	Always	Always	Always	Always	Always	Always	Always	Always	Always	Always	Always	Ministry of Health and Environment, WHO press release, News outlet, Social media, Family and friends
Female	30-49	Married	Mosul	College level	Employed	No	No	Healthy people	Not sure	Yes	Yes	No	No	Yes	Yes	Yes	Not sure	No	Yes	Yes	Yes	Yes	Yes	Always	Never	Always	Always	Always	Never	Always	Always	Always	Always	Always	Never	Always	Ministry of Health and Environment
Female	18-29	Single	Mosul	College level	Student	No	No	Healthy people	Yes	Yes	Yes	No	Not sure	Not sure	Yes	Yes	No	No	Yes	Yes	Yes	Yes	Yes	Always	Always	Always	Always	Always	Always	Always	Some time	Always	Always	Always	Some time	Always	Ministry of Health and Environment, WHO press release, Social media, Family and friends
Female	30-49	Married	Mosul	College level	Employed	No	No	Healthy people	Yes	Yes	Yes	No	No	Yes	Yes	Yes	No	No	Yes	Yes	Yes	Yes	Yes	Always	Never	Always	Always	Always	Never	Always	Always	Always	Always	Always	Always	Always	WHO press release
Female	30-49	Married	Mosul	College level	Employed	No	No	Healthy people	Yes	Yes	Yes	No	No	Yes	Yes	Yes	Yes	No	Yes	Yes	Yes	Yes	Yes	Always	Always	Always	Always	Always	Always	Always	Always	Always	Always	Always	Always	Always	WHO press release, Social media
Male	18-29	Single	Mosul	College level	Student	No	No	Healthy people	Yes	No	Yes	No	No	Yes	Yes	Yes	Yes	Yes	Yes	Yes	Yes	Yes	Yes	Always	Always	Always	Always	Always	Never	Some time	Some time	Always	Always	Always	Always	Some time	WHO press release
Male	More Than 50	Married	Mosul	Postgraduate	Employed	No	No	Healthy people	Yes	Yes	Yes	No	No	Yes	Yes	No	Yes	No	Yes	Yes	Yes	Yes	Yes	Always	Never	Always	Always	Always	Never	Always	Always	Some time	Some time	Always	Some time	Always	Ministry of Health and Environment, News outlet, Social media
Female	30-49	Single	Mosul	College level	Employed	Yes	No	Healthy people	Yes	Yes	Yes	No	No	Yes	Yes	Yes	No	No	No	Yes	Yes	Yes	Yes	Always	Always	Always	Always	Never	Never	Always	Always	Never	Always	Never	Always	Always	Ministry of Health and Environment, Social media, Family and friends
Female	More Than 50	Married	Mosul	Postgraduate	Employed	No	No	Healthy people	Yes	Yes	Yes	No	Not sure	Yes	Yes	Yes	No	No	Yes	Yes	Yes	Yes	Yes	Always	Always	Always	Always	Never	Never	Always	Some time	Always	Always	Always	Always	Always	Social media
Male	30-49	Married	Mosul	Postgraduate	Employed	No	No	Healthy people	Yes	Yes	Yes	No	No	Yes	Not sure	Yes	Not sure	No	No	Yes	Yes	Yes	Not sure	Some time	Always	Never	Always	Always	Always	Always	Always	Always	Always	Always	Some time	Some time	Ministry of Health and Environment
Female	30-49	Married	Mosul	Postgraduate	Employed	No	No	Healthy people	Yes	Yes	Yes	No	No	Yes	Yes	Yes	No	No	Yes	Yes	Yes	Yes	Yes	Always	Always	Always	Always	Always	Never	Always	Never	Never	Always	Always	Always	Always	Ministry of Health and Environment, WHO press release, Social media, Family and friends
Male	30-49	Single	Mosul	Postgraduate	Employed	No	No	Healthy people	Yes	Yes	Yes	Not sure	Not sure	Yes	Yes	Yes	Yes	No	Yes	Yes	Yes	Yes	Not sure	Some time	Always	Always	Always	Never	Always	Always	Always	Always	Some time	Always	Always	Always	Ministry of Health and Environment, WHO press release, News outlet, Social media
Female	30-49	Married	Mosul	College level	Unemployed	No	No	Chronic liver disease	No	Yes	Yes	No	Not sure	Yes	Yes	Yes	Yes	No	Yes	Yes	Yes	Yes	Not sure	Always	Never	Always	Always	Always	Never	Always	Some time	Some time	Some time	Always	Never	Always	WHO press release, Social media, Family and friends
Male	18-29	Single	Mosul	College level	Employed	No	No	Severe obesity	Yes	Yes	Yes	Not sure	Not sure	Yes	Yes	Yes	No	No	No	Yes	Yes	Yes	No	Always	Always	Always	Some time	Never	Always	Always	Never	Some time	Some time	Never	Some time	Always	Ministry of Health and Environment, WHO press release, Family and friends
Male	18-29	Single	Mosul	College level	Employed	No	No	Severe obesity	Yes	Yes	Yes	Not sure	Not sure	Yes	Yes	Yes	No	No	No	Yes	Yes	Yes	No	Always	Always	Always	Some time	Never	Always	Always	Never	Some time	Some time	Never	Some time	Always	Ministry of Health and Environment, WHO press release, Family and friends
Male	30-49	Married	Mosul	College level	Employed	No	No	Healthy people	Yes	Yes	Yes	No	No	Yes	Yes	No	Yes	No	No	Yes	Yes	Yes	Yes	Some time	Never	Always	Some time	Never	Never	Always	Always	Some time	Some time	Some time	Some time	Some time	Ministry of Health and Environment, Social media
Female	18-29	Married	Mosul	High school/Diploma	Unemployed	No	No	Healthy people	Not sure	Yes	Yes	Not sure	Not sure	Yes	Yes	No	Yes	Not sure	No	Yes	Yes	Yes	Yes	Always	Always	Always	Always	Always	Some time	Some time	Some time	Some time	Always	Always	Always	Some time	Social media
Male	18-29	Single	Mosul	College level	Student	No	No	Healthy people	Yes	Yes	Yes	Not sure	Not sure	Yes	Yes	Yes	No	No	No	Yes	Yes	Yes	Yes	Always	Always	Always	Always	Always	Some time	Some time	Some time	Always	Always	Some time	Always	Some time	WHO press release, Social media
Male	30-49	Single	Mosul	College level	Employed	Yes	No	Healthy people	Yes	Yes	Yes	No	No	Not sure	Yes	Not sure	Not sure	No	Yes	Yes	Yes	Yes	Yes	Always	Never	Always	Always	Always	Never	Always	Always	Always	Always	Always	Always	Always	Ministry of Health and Environment, Social media
Male	30-49	Married	Mosul	Postgraduate	Employed	No	No	Healthy people	Yes	Yes	Yes	Not sure	No	Yes	Yes	Yes	No	No	No	Yes	Yes	Yes	Yes	Some time	Never	Always	Some time	Always	Never	Always	Always	Some time	Always	Some time	Some time	Some time	Ministry of Health and Environment, WHO press release, News outlet, Social media, Family and friends
Male	30-49	Single	Mosul	College level	Employed	Yes	No	Healthy people	Yes	Yes	Yes	No	No	Not sure	Yes	Not sure	Not sure	No	Yes	Yes	Yes	Yes	Yes	Always	Never	Always	Always	Always	Never	Always	Always	Always	Always	Always	Always	Always	Ministry of Health and Environment, Social media
Female	30-49	Widower	Mosul	College level	Employed	No	No	Healthy people	Yes	Yes	Yes	No	No	Yes	Yes	Not sure	Not sure	No	Yes	Yes	Yes	Yes	Yes	Always	Always	Always	Always	Always	Never	Always	Always	Some time	Always	Always	Always	Always	Social media
Male	18-29	Single	Mosul	College level	Employed	No	No	Healthy people	Yes	Yes	Yes	No	No	Yes	Not sure	Yes	No	No	No	Yes	Yes	Yes	Yes	Always	Always	Always	Always	Always	Never	Always	Some time	Always	Always	Always	Always	Always	Ministry of Health and Environment, WHO press release
Female	30-49	Married	Mosul	College level	Unemployed	No	No	Diabetes	Yes	No	Yes	Not sure	Not sure	Yes	Yes	Yes	No	Not sure	No	Yes	Yes	Yes	Yes	Always	Always	Always	Some time	Never	Never	Some time	Never	Always	Always	Always	Never	Always	WHO press release, Social media
Female	18-29	Single	Mosul	College level	Student	No	No	Healthy people	Yes	Yes	Yes	Not sure	No	Yes	Yes	Yes	Yes	No	Yes	Yes	Yes	Yes	Yes	Always	Always	Always	Always	Always	Some time	Always	Always	Always	Always	Always	Always	Always	Ministry of Health and Environment, Social media
Female	18-29	Single	Mosul	College level	Student	No	No	Healthy people	Yes	Yes	Yes	No	No	Yes	Yes	Yes	No	No	Yes	Yes	Yes	Yes	Yes	Always	Always	Always	Always	Always	Some time	Always	Always	Always	Always	Always	Always	Always	Ministry of Health and Environment, News outlet, Social media
Female	More Than 50	Married	Mosul	Postgraduate	Employed	No	No	Healthy people	Yes	Yes	Yes	No	No	Yes	Yes	Yes	No	No	Yes	Yes	Yes	Yes	Yes	Always	Always	Always	Always	Never	Never	Always	Always	Always	Always	Always	Always	Always	Ministry of Health and Environment, WHO press release, News outlet, Social media, Family and friends
Female	18-29	Married	Mosul	College level	Unemployed	Yes	No	Healthy people	Yes	Yes	Not sure	No	Not sure	Yes	Yes	Yes	No	No	No	Yes	Not sure	Yes	Yes	Always	Always	Always	Always	Always	Always	Always	Always	Always	Always	Always	Always	Always	Social media
Female	30-49	Married	Mosul	Postgraduate	Employed	No	No	Healthy people	Yes	Yes	Yes	No	No	Yes	Yes	No	No	No	No	Yes	Yes	Yes	No	Always	Always	Always	Some time	Always	Always	Some time	Some time	Always	Always	Always	Always	Always	Ministry of Health and Environment, WHO press release, News outlet, Social media
Female	30-49	Widower	Mosul	High school/Diploma	Unemployed	No	No	Healthy people	Yes	Yes	Not sure	Not sure	Not sure	Yes	Yes	Yes	Not sure	No	Yes	Yes	Yes	Yes	Yes	Always	Always	Always	Always	Always	Never	Always	Some time	Some time	Always	Always	Always	Always	WHO press release, Social media
Female	18-29	Single	Mosul	High school/Diploma	Student	No	No	Healthy people	Yes	Yes	Yes	No	No	Yes	Yes	Yes	Not sure	No	Yes	Yes	Yes	Yes	Not sure	Always	Always	Always	Always	Never	Always	Always	Always	Always	Always	Some time	Some time	Always	Social media
Female	30-49	Married	Mosul	Postgraduate	Employed	No	No	Healthy people	Yes	Yes	Yes	No	No	Yes	Yes	Yes	No	No	Yes	Yes	No	Yes	No	Always	Always	Always	Always	Always	Always	Always	Never	Never	Always	Always	Never	Always	Ministry of Health and Environment, Social media
Female	30-49	Married	Mosul	Postgraduate	Employed	No	No	Healthy people	Yes	Yes	Yes	No	No	Yes	Yes	Yes	No	No	Yes	Yes	Yes	Yes	Yes	Always	Always	Always	Always	Always	Never	Always	Some time	Always	Always	Always	Always	Always	Ministry of Health and Environment, Social media, Family and friends
Female	30-49	Married	Mosul	High school/Diploma	Unemployed	No	No	Healthy people	Yes	Yes	Yes	No	Not sure	Yes	Yes	Yes	No	No	Yes	Yes	Yes	Yes	Yes	Always	Always	Always	Always	Always	Always	Always	Some time	Some time	Always	Always	Some time	Always	Social media
Male	30-49	Married	Mosul	Postgraduate	Employed	No	No	Diabetes	Yes	Yes	Yes	No	No	Yes	Yes	Yes	No	No	Yes	Yes	Yes	Yes	Yes	Always	Never	Always	Some time	Never	Never	Always	Always	Always	Some time	Always	Always	Always	Social media
Female	18-29	Married	Mosul	College level	Unemployed	No	No	Healthy people	Yes	Yes	Yes	No	No	Yes	Yes	Yes	No	No	Yes	Yes	Yes	Yes	Yes	Always	Always	Always	Always	Never	Always	Always	Always	Always	Always	Some time	Always	Some time	Ministry of Health and Environment
Female	More Than 50	Married	Mosul	Postgraduate	Employed	No	No	Healthy people	Yes	Yes	Yes	No	Not sure	Yes	Yes	Yes	No	No	Yes	Yes	Yes	Yes	Yes	Always	Always	Always	Some time	Always	Never	Always	Always	Always	Always	Always	Always	Always	Social media
Female	18-29	Single	Mosul	College level	Employed	No	Yes	liver and kidney	Yes	Yes	Yes	No	Not sure	Yes	Yes	Yes	No	No	Yes	Yes	Yes	Yes	Yes	Always	Always	Always	Always	Never	Always	Always	Always	Some time	Always	Always	Always	Some time	Ministry of Health and Environment, WHO press release, Social media
Female	30-49	Widower	Mosul	Postgraduate	Employed	No	No	Heart conditions	Yes	Yes	Yes	No	No	Yes	Not sure	Not sure	No	No	No	Yes	Yes	Yes	Yes	Always	Never	Always	Always	Never	Never	Always	Always	Some time	Some time	Always	Some time	Some time	Ministry of Health and Environment, Social media
Female	18-29	Single	Mosul	College level	Student	Yes	No	Healthy people	Yes	Yes	Yes	Yes	Not sure	Yes	Yes	No	Yes	No	Yes	Yes	Yes	Yes	Yes	Always	Always	Always	Always	Always	Never	Always	Some time	Some time	Some time	Always	Always	Some time	WHO press release, Social media
Female	More Than 50	Married	Mosul	High school/Diploma	Unemployed	No	No	Diabetes	Yes	Yes	Yes	No	No	Yes	Yes	Yes	No	No	Yes	Yes	Yes	Yes	Yes	Always	Never	Always	Always	Always	Never	Always	Always	Always	Always	Always	Always	Always	Ministry of Health and Environment, Social media
Female	30-49	Married	Mosul	Postgraduate	Employed	No	No	Healthy people	Yes	Yes	Yes	Not sure	Not sure	Yes	Yes	Yes	No	No	Yes	Yes	Yes	Yes	Yes	Always	Always	Always	Always	Always	Never	Always	Always	Always	Always	Always	Always	Always	Ministry of Health and Environment
Male	18-29	Married	Mosul	Illiterate/Primary	Unemployed	No	No	Diabetes	Yes	Yes	Yes	Not sure	Not sure	Yes	Not sure	Yes	Not sure	No	Yes	Yes	Yes	Yes	Yes	Always	Always	Always	Always	Always	Always	Always	Always	Always	Always	Always	Always	Always	Ministry of Health and Environment, Social media
Male	30-49	Married	Mosul	College level	Employed	No	No	Healthy people	Yes	Yes	Yes	No	No	Yes	Yes	Yes	No	No	Yes	Yes	Yes	Yes	No	Always	Always	Always	Never	Always	Always	Always	Always	Always	Always	Always	Always	Always	Ministry of Health and Environment
Female	30-49	Single	Mosul	High school/Diploma	Employed	No	No	Healthy people	Not sure	Yes	Yes	No	Not sure	Yes	Yes	No	Yes	No	Yes	Yes	Yes	Yes	No	Always	Always	Always	Always	Never	Never	Always	Always	Always	Always	Always	Always	Always	Ministry of Health and Environment, Social media
Male	30-49	Married	Mosul	College level	Employed	No	No	Healthy people	Yes	Yes	Yes	No	No	Yes	Yes	Yes	Not sure	No	Yes	Yes	Yes	Yes	Not sure	Always	Always	Always	Always	Always	Never	Always	Always	Always	Always	Always	Always	Always	WHO press release
Male	30-49	Single	Mosul	College level	Employed	No	No	Chronic lung diseases	Yes	No	Yes	No	No	Yes	Yes	Yes	Yes	No	Yes	Yes	Yes	Yes	No	Always	Always	Always	Never	Always	Some time	Always	Never	Always	Always	Always	Always	Always	Ministry of Health and Environment, News outlet
Male	30-49	Married	Mosul	College level	Employed	No	No	Healthy people	Not sure	Yes	Yes	Not sure	Not sure	Yes	Not sure	Yes	Not sure	Not sure	No	Yes	Not sure	Yes	Yes	Some time	Never	Always	Always	Never	Never	Always	Always	Always	Always	Never	Always	Never	Social media
Female	More Than 50	Married	Mosul	College level	Unemployed	No	No	Chronic kidney disease	Yes	Yes	Yes	No	No	Yes	Yes	Yes	Not sure	No	Yes	Yes	Yes	Yes	Yes	Always	Always	Always	Always	Always	Always	Always	Never	Never	Always	Always	Always	Always	News outlet
Male	18-29	Single	Mosul	College level	Employed	No	No	Healthy people	Yes	Yes	Yes	Yes	No	Yes	Yes	Yes	No	No	Yes	Yes	Yes	Yes	Yes	Always	Always	Always	Always	Never	Never	Always	Always	Some time	Some time	Never	Some time	Always	Ministry of Health and Environment, WHO press release, News outlet, Social media
Male	18-29	Single	Mosul	College level	Student	No	No	Healthy people	Yes	Yes	Yes	No	Yes	Yes	Yes	Yes	No	No	No	Yes	Yes	Yes	Yes	Always	Always	Always	Always	Never	Never	Some time	Some time	Some time	Some time	Some time	Some time	Some time	Ministry of Health and Environment, WHO press release, Social media
Male	18-29	Single	Mosul	High school/Diploma	Student	No	No	Healthy people	Yes	Yes	Yes	No	Not sure	Yes	Yes	Yes	No	No	No	Yes	Not sure	Yes	Yes	Always	Always	Always	Always	Never	Never	Some time	Some time	Some time	Some time	Always	Some time	Some time	Ministry of Health and Environment
Female	More Than 50	Widower	Mosul	College level	Unemployed	No	No	Healthy people	Yes	Yes	Yes	No	Not sure	Yes	Yes	Yes	No	No	Yes	Yes	Yes	Yes	Yes	Always	Always	Always	Always	Always	Always	Always	Some time	Always	Always	Always	Always	Always	Ministry of Health and Environment, News outlet
Male	30-49	Single	Mosul	College level	Employed	No	No	Healthy people	Yes	Yes	Yes	No	Not sure	Yes	Yes	Yes	Yes	No	Yes	Yes	Yes	Yes	No	Always	Always	Always	Always	Always	Always	Never	Never	Some time	Some time	Always	Some time	Always	WHO press release
Male	30-49	Married	Mosul	College level	Employed	No	No	Healthy people	Yes	Yes	Yes	Not sure	Not sure	Yes	Yes	Yes	No	No	Yes	Yes	Yes	Yes	Yes	Always	Always	Never	Always	Always	Never	Always	Always	Some time	Some time	Some time	Always	Always	Social media
Male	30-49	Married	Mosul	College level	Unemployed	No	No	Healthy people	Yes	Yes	Yes	No	No	Yes	Yes	Yes	No	No	No	Yes	Yes	Yes	Not sure	Always	Never	Always	Always	Always	Never	Always	Always	Never	Some time	Always	Never	Always	Ministry of Health and Environment
Female	30-49	Married	Mosul	College level	Employed	No	No	Healthy people	Yes	Yes	Yes	No	No	Yes	Yes	Yes	No	No	Yes	Yes	Yes	Yes	Yes	Always	Always	Always	Some time	Always	Never	Always	Always	Never	Always	Always	Always	Always	Ministry of Health and Environment, News outlet, Social media
Female	30-49	Married	Mosul	College level	Employed	No	No	Healthy people	Yes	Yes	Yes	No	No	Yes	Yes	Yes	No	No	Yes	Yes	Yes	Yes	Yes	Always	Always	Always	Some time	Always	Never	Always	Always	Never	Always	Always	Always	Always	Ministry of Health and Environment, News outlet, Social media
Male	30-49	Married	Mosul	College level	Employed	Yes	No	Healthy people	Yes	Yes	Yes	Yes	Not sure	Yes	Yes	Yes	Not sure	No	Yes	Yes	Yes	Yes	Not sure	Always	Always	Always	Always	Always	Never	Always	Always	Always	Some time	Always	Always	Always	Ministry of Health and Environment
Female	30-49	Single	Mosul	Postgraduate	Employed	No	No	Healthy people	Yes	Not sure	Yes	No	No	Yes	Not sure	No	Not sure	Not sure	Yes	Yes	Yes	Yes	Not sure	Always	Never	Always	Always	Never	Never	Always	Always	Always	Always	Some time	Always	Some time	Ministry of Health and Environment, WHO press release, News outlet, Social media
Female	More Than 50	Widower	Mosul	College level	Unemployed	No	No	Healthy people	Yes	Yes	Yes	No	No	Yes	Yes	Yes	No	No	Yes	Yes	Yes	Yes	Yes	Always	Always	Never	Some time	Never	Always	Always	Always	Always	Always	Some time	Never	Some time	News outlet
Female	30-49	Married	Mosul	Postgraduate	Employed	No	No	Asthma	Yes	Yes	Yes	No	No	No	Yes	Yes	No	No	Yes	Yes	Yes	Yes	Yes	Always	Always	Always	Always	Always	Always	Always	Always	Always	Always	Always	Always	Always	WHO press release, News outlet, Social media
Female	More Than 50	Single	Mosul	Postgraduate	Employed	No	No	Healthy people	Yes	Yes	Yes	No	No	Yes	Yes	Yes	No	No	Yes	Yes	Yes	Yes	Yes	Always	Always	Always	Always	Always	Always	Always	Always	Always	Always	Always	Always	Always	WHO press release
Female	18-29	Single	Mosul	College level	Student	No	No	Healthy people	Yes	Yes	Yes	No	No	Yes	Yes	Yes	Not sure	No	Yes	Yes	Yes	Yes	No	Always	Always	Always	Some time	Always	Never	Always	Some time	Always	Always	Always	Always	Always	News outlet
Male	30-49	Married	Mosul	Postgraduate	Employed	No	No	Diabetes	Yes	Yes	Yes	No	Not sure	Yes	Yes	Yes	No	No	No	Yes	Yes	Yes	Yes	Always	Always	Always	Always	Never	Never	Some time	Never	Some time	Some time	Always	Always	Some time	News outlet, Social media
Male	18-29	Single	Mosul	College level	Student	No	No	Healthy people	Yes	Yes	Yes	Yes	Not sure	Yes	Yes	Yes	Not sure	No	Yes	Yes	Yes	Yes	Yes	Always	Always	Always	Always	Always	Never	Always	Always	Always	Always	Always	Always	Some time	Ministry of Health and Environment, Social media, Family and friends
Female	30-49	Married	Mosul	College level	Unemployed	No	No	Healthy people	Yes	Yes	Yes	Not sure	Not sure	Yes	No	No	No	No	Yes	Yes	Yes	Yes	Yes	Always	Never	Always	Some time	Always	Always	Always	Some time	Some time	Always	Some time	Always	Always	Social media
Female	30-49	Single	Mosul	College level	Employed	No	No	Healthy people	Yes	No	Yes	No	No	Yes	Yes	Yes	No	No	Yes	Yes	Yes	Yes	Yes	Always	Always	Always	Always	Always	Always	Always	Always	Always	Always	Always	Always	Always	Ministry of Health and Environment
Female	30-49	Married	Mosul	College level	Employed	No	No	Healthy people	Yes	Yes	Yes	No	No	Yes	Yes	No	No	No	Yes	Yes	Yes	Yes	Yes	Always	Always	Always	Always	Always	Never	Always	Always	Always	Always	Always	Always	Always	مصادر أخرى/ تذكر
Female	30-49	Single	Mosul	Postgraduate	Employed	No	No	Asthma	Yes	Yes	Yes	No	No	Yes	Yes	Yes	No	No	No	Yes	Yes	Yes	Yes	Always	Always	Always	Always	Never	Always	Always	Always	Always	Always	Always	Always	Always	Ministry of Health and Environment, News outlet, Social media
Male	30-49	Married	Mosul	College level	Employed	No	No	Healthy people	Yes	Yes	Not sure	No	No	Yes	Yes	Yes	Not sure	No	No	Yes	Yes	Yes	Yes	Always	Always	Always	Always	Always	Always	Always	Always	Always	Always	Always	Always	Always	Ministry of Health and Environment, News outlet, Social media
Female	30-49	Divorcee	Mosul	College level	Unemployed	No	No	Healthy people	Yes	Yes	Yes	No	No	Yes	Yes	Yes	No	No	No	Yes	Yes	Yes	Not sure	Always	Always	Always	Always	Never	Always	Always	Some time	Some time	Some time	Always	Always	Always	News outlet, Social media
Female	30-49	Married	Mosul	High school/Diploma	Employed	No	No	Chronic kidney disease	Yes	Yes	Yes	No	No	Yes	Yes	Yes	No	No	Yes	Yes	Yes	Yes	No	Some time	Always	Always	Always	Never	Never	Always	Always	Some time	Always	Some time	Never	Always	Ministry of Health and Environment, Social media, Family and friends
Female	30-49	Married	Mosul	College level	Employed	No	No	Healthy people	Yes	Yes	Yes	Yes	No	Yes	Yes	Yes	No	No	Yes	Yes	Yes	Yes	Yes	Always	Always	Always	Always	Always	Never	Always	Always	Always	Always	Always	Always	Some time	Ministry of Health and Environment, WHO press release, News outlet, Social media
Male	30-49	Married	Mosul	Postgraduate	Employed	Yes	No	Healthy people	Yes	Yes	Yes	Not sure	Yes	Yes	Yes	Yes	Not sure	No	Yes	Yes	Yes	Yes	Yes	Always	Never	Always	Always	Always	Never	Always	Always	Always	Always	Always	Always	Always	Ministry of Health and Environment, WHO press release, News outlet, Social media
Female	More Than 50	Married	Mosul	College level	Employed	No	No	Chronic kidney disease	Yes	Yes	Yes	No	No	Yes	Yes	No	No	No	Yes	Yes	Yes	Yes	Yes	Always	Always	Always	Always	Always	Always	Always	Always	Always	Always	Always	Always	Always	Ministry of Health and Environment, News outlet, Social media
Female	18-29	Married	Mosul	College level	Employed	No	No	Healthy people	Yes	No	Yes	No	No	Yes	Yes	Yes	No	No	Yes	Yes	Yes	Yes	Yes	Always	Never	Always	Always	Always	Always	Always	Always	Always	Some time	Always	Always	Always	WHO press release
Female	30-49	Married	Mosul	High school/Diploma	Unemployed	No	No	Healthy people	Yes	Yes	Yes	No	No	Yes	Yes	Yes	No	No	Yes	Yes	Yes	Yes	Yes	Always	Always	Never	Always	Always	Always	Always	Always	Always	Always	Always	Always	Always	WHO press release, News outlet
Female	18-29	Single	Mosul	College level	Student	No	No	Healthy people	Yes	Yes	Not sure	Not sure	Yes	Yes	Yes	Not sure	Not sure	No	Yes	Yes	Yes	Yes	Yes	Always	Always	Always	Always	Always	Never	Always	Always	Some time	Always	Never	Always	Always	News outlet, Social media, Family and friends
Female	30-49	Married	Mosul	College level	Unemployed	No	No	Healthy people	Yes	Yes	Yes	Not sure	No	Yes	Yes	Yes	No	No	Yes	Yes	Yes	Yes	No	Always	Always	Never	Always	Always	Never	Always	Always	Some time	Always	Always	Always	Always	Ministry of Health and Environment, WHO press release, News outlet, Social media
Female	More Than 50	Married	Mosul	Postgraduate	Employed	No	No	Healthy people	Yes	Yes	Yes	Not sure	Not sure	Yes	Yes	Yes	No	No	Yes	Yes	Yes	Yes	Yes	Always	Never	Always	Always	Always	Never	Always	Always	Always	Always	Always	Always	Never	Ministry of Health and Environment
Male	More Than 50	Married	Mosul	High school/Diploma	Employed	No	No	Chronic liver disease	Yes	Yes	Yes	No	No	Yes	Yes	Yes	Not sure	Yes	Yes	Yes	Yes	Yes	Yes	Always	Always	Always	Always	Always	Never	Always	Some time	Always	Never	Always	Always	Always	Ministry of Health and Environment
Female	18-29	Married	Mosul	Postgraduate	Employed	No	No	Healthy people	Yes	Yes	Yes	No	Yes	Yes	Yes	Yes	Not sure	No	Yes	Yes	Yes	Yes	Yes	Always	Always	Always	Always	Always	Never	Always	Always	Always	Always	Always	Always	Always	Social media
Female	18-29	Married	Mosul	College level	Unemployed	No	No	Healthy people	Yes	Yes	Yes	Not sure	Not sure	Yes	Yes	Not sure	No	No	No	Yes	Yes	Yes	Yes	Always	Always	Always	Always	Never	Never	Some time	Some time	Some time	Some time	Always	Always	Never	Social media, Family and friends
Male	18-29	Single	Mosul	College level	Student	No	No	Healthy people	No	Yes	Yes	Yes	Yes	Yes	Yes	Yes	Yes	No	Yes	Yes	Yes	Yes	Yes	Always	Always	Always	Always	Always	Never	Always	Always	Always	Always	Always	Always	Always	Ministry of Health and Environment
Male	18-29	Single	Mosul	College level	Student	No	No	Healthy people	No	Yes	Yes	Yes	Yes	Yes	Yes	Yes	Yes	No	Yes	Yes	Yes	Yes	Yes	Always	Always	Always	Always	Always	Never	Always	Always	Always	Always	Always	Always	Always	Ministry of Health and Environment
Male	More Than 50	Married	Mosul	Postgraduate	Employed	No	No	Healthy people	Yes	Yes	Yes	No	No	Yes	Yes	Yes	Not sure	No	Yes	Yes	Yes	Yes	Yes	Always	Always	Always	Always	Always	Always	Always	Always	Always	Always	Always	Always	Always	Ministry of Health and Environment, WHO press release, News outlet, Social media
Female	30-49	Married	Mosul	High school/Diploma	Employed	No	No	Healthy people	Yes	Yes	Yes	No	No	Yes	Yes	No	No	No	Yes	Yes	Yes	Yes	Yes	Some time	Always	Always	Some time	Always	Always	Always	Always	Always	Some time	Always	Never	Always	News outlet, Social media
Male	More Than 50	Married	Mosul	Postgraduate	Employed	No	No	Healthy people	Yes	Yes	Yes	No	No	Yes	Yes	Yes	No	No	Yes	Yes	Yes	Yes	Yes	Always	Always	Always	Always	Always	Always	Always	Always	Always	Some time	Always	Always	Some time	News outlet, Social media
Female	18-29	Married	Mosul	College level	Unemployed	No	No	Healthy people	Yes	Yes	Yes	No	No	Yes	Yes	Yes	No	No	Yes	Yes	Yes	Yes	Yes	Always	Always	Always	Always	Always	Never	Always	Always	Always	Always	Always	Always	Always	WHO press release
Female	30-49	Married	Mosul	College level	Employed	No	No	Healthy people	Yes	Yes	Yes	No	No	Yes	Yes	Yes	No	No	Yes	Yes	Yes	Yes	Yes	Always	Never	Always	Always	Never	Never	Some time	Always	Always	Always	Some time	Never	Some time	Ministry of Health and Environment, News outlet, Social media, Family and friends
Female	30-49	Married	Mosul	College level	Unemployed	No	No	Healthy people	Yes	Yes	Yes	No	No	Yes	Yes	Yes	No	No	Yes	Yes	Yes	Yes	Not sure	Always	Always	Never	Always	Never	Never	Always	Always	Some time	Always	Never	Some time	Always	Ministry of Health and Environment, Social media
Female	30-49	Married	Mosul	College level	Employed	No	No	Healthy people	Not sure	Yes	Yes	No	No	Not sure	Yes	Yes	Not sure	No	No	Yes	Yes	Yes	Yes	Always	Never	Always	Always	Always	Never	Always	Always	Always	Always	Always	Always	Always	Social media
Male	30-49	Married	Mosul	College level	Employed	No	No	Asthma	Yes	Yes	Yes	No	No	Yes	Yes	Yes	No	No	Yes	Yes	Yes	Yes	Yes	Always	Never	Always	Always	Always	Always	Always	Always	Always	Always	Always	Always	Always	Ministry of Health and Environment, Social media
Male	18-29	Single	Mosul	College level	Employed	No	No	Healthy people	Yes	Yes	Yes	No	No	Not sure	Yes	Yes	No	No	Yes	Yes	Yes	Yes	Yes	Always	Always	Always	Always	Always	Always	Always	Always	Always	Always	Always	Always	Some time	Social media
Female	More Than 50	Divorcee	Mosul	Postgraduate	Employed	yes	No	Healthy people	Yes	Yes	Yes	No	No	Yes	Yes	Yes	No	No	Yes	Yes	Yes	Yes	Yes	Always	Never	Always	Always	Always	Never	Always	Always	Always	Always	Always	Always	Always	WHO press release
Female	30-49	Married	Mosul	Postgraduate	Employed	No	No	Healthy people	Yes	Yes	Yes	No	Not sure	Not sure	Yes	Yes	Not sure	No	Yes	Yes	Yes	Yes	Yes	Always	Always	Always	Some time	Always	Always	Always	Some time	Some time	Always	Always	Some time	Some time	Ministry of Health and Environment, Social media
Male	More Than 50	Married	Mosul	College level	Unemployed	No	No	Healthy people	Yes	Yes	Yes	Yes	Yes	Yes	Yes	Yes	Yes	No	Yes	Yes	Yes	Yes	Yes	Always	Never	Always	Always	Always	Always	Never	Always	Always	Always	Always	Always	Always	Social media
Male	More Than 50	Married	Mosul	College level	Employed	No	No	Healthy people	Yes	Yes	Yes	No	No	Yes	Yes	Yes	No	No	Yes	Yes	Yes	Yes	Yes	Always	Always	Always	Always	Always	Never	Always	Always	Always	Always	Always	Always	Always	Ministry of Health and Environment, News outlet
Female	More Than 50	Widower	Mosul	College level	Unemployed	No	No	Healthy people	Yes	Yes	Yes	No	No	Yes	Yes	Yes	Yes	No	Yes	Yes	Yes	Yes	Yes	Always	Always	Never	Always	Always	Never	Always	Never	Always	Always	Always	Always	Always	Ministry of Health and Environment, WHO press release, Family and friends
Female	18-29	Married	Mosul	College level	Employed	No	No	Healthy people	Yes	Yes	Yes	Yes	No	Yes	Yes	No	Yes	No	No	Yes	Yes	Yes	Yes	Some time	Always	Never	Always	Never	Never	Always	Always	Some time	Always	Always	Always	Always	Ministry of Health and Environment, WHO press release, News outlet, Social media
Male	30-49	Single	Mosul	College level	Employed	No	No	Healthy people	Yes	Yes	Yes	No	No	Yes	Yes	Yes	Yes	No	Yes	Yes	Yes	Yes	Yes	Always	Always	Always	Always	Always	Always	Always	Always	Always	Always	Always	Always	Always	Ministry of Health and Environment, WHO press release, News outlet, Social media
Female	30-49	Married	Mosul	College level	Employed	No	No	Healthy people	Not sure	Yes	Yes	No	No	Yes	Yes	Yes	Not sure	No	Yes	Yes	Yes	Yes	Yes	Always	Never	Always	Always	Always	Never	Always	Always	Always	Always	Always	Never	Always	Ministry of Health and Environment
Female	18-29	Single	Mosul	College level	Student	No	No	Healthy people	Yes	Yes	Yes	No	Not sure	Not sure	Yes	Yes	No	No	Yes	Yes	Yes	Yes	Yes	Always	Always	Always	Always	Always	Always	Always	Some time	Always	Always	Always	Some time	Always	Ministry of Health and Environment, WHO press release, Social media
Female	30-49	Married	Mosul	College level	Employed	No	No	Healthy people	Yes	Yes	Yes	No	No	Yes	Yes	Yes	No	No	Yes	Yes	Yes	Yes	Yes	Always	Never	Always	Always	Always	Never	Always	Always	Always	Always	Always	Always	Always	WHO press release
Female	30-49	Married	Mosul	College level	Employed	No	No	Healthy people	Yes	Yes	Yes	No	No	Yes	Yes	Yes	Yes	No	Yes	Yes	Yes	Yes	Yes	Always	Always	Always	Always	Always	Always	Always	Always	Always	Always	Always	Always	Always	WHO press release, Social media
Male	18-29	Single	Mosul	College level	Student	No	No	Healthy people	Yes	No	Yes	No	No	Yes	Yes	Yes	Yes	Yes	Yes	Yes	Yes	Yes	Yes	Always	Always	Always	Always	Always	Never	Some time	Some time	Always	Always	Always	Always	Some time	WHO press release
Male	More Than 50	Married	Mosul	Postgraduate	Employed	No	No	Healthy people	Yes	Yes	Yes	No	No	Yes	Yes	No	Yes	No	Yes	Yes	Yes	Yes	Yes	Always	Never	Always	Always	Always	Never	Always	Always	Some time	Some time	Always	Some time	Always	Ministry of Health and Environment, News outlet, Social media
Female	30-49	Single	Mosul	College level	Employed	Yes	No	Healthy people	Yes	Yes	Yes	No	No	Yes	Yes	Yes	No	No	No	Yes	Yes	Yes	Yes	Always	Always	Always	Always	Never	Never	Always	Always	Never	Always	Never	Always	Always	Ministry of Health and Environment, WHO press release
Female	More Than 50	Married	Mosul	Postgraduate	Employed	No	No	Healthy people	Yes	Yes	Yes	No	Not sure	Yes	Yes	Yes	No	No	Yes	Yes	Yes	Yes	Yes	Always	Always	Always	Always	Never	Never	Always	Some time	Always	Always	Always	Always	Always	Social media
Male	30-49	Married	Mosul	Postgraduate	Employed	No	No	Healthy people	Yes	Yes	Yes	No	No	Yes	Not sure	Yes	Not sure	No	No	Yes	Yes	Yes	Not sure	Some time	Always	Never	Always	Always	Always	Always	Always	Always	Always	Always	Some time	Some time	Ministry of Health and Environment, WHO press release
Female	30-49	Married	Mosul	Postgraduate	Employed	No	No	Healthy people	Yes	Yes	Yes	No	No	Yes	Yes	Yes	No	No	Yes	Yes	Yes	Yes	Yes	Always	Always	Always	Always	Always	Never	Always	Never	Never	Always	Always	Always	Always	Ministry of Health and Environment, WHO press release, Social media, Family and friends
Male	30-49	Single	Mosul	Postgraduate	Employed	No	Yes	Healthy people	Yes	Yes	Yes	Not sure	Not sure	Yes	Yes	Yes	Yes	No	Yes	Yes	Yes	Yes	Not sure	Some time	Always	Always	Always	Never	Always	Always	Always	Always	Some time	Always	Always	Always	Ministry of Health and Environment, Social media, Family and friends
Female	30-49	Married	Mosul	College level	Unemployed	No	No	Chronic liver disease	No	Yes	Yes	No	Not sure	Yes	Yes	Yes	Yes	No	Yes	Yes	Yes	Yes	Not sure	Always	Never	Always	Always	Always	Never	Always	Some time	Some time	Some time	Always	Never	Always	WHO press release, Family and friends
Male	18-29	Single	Mosul	College level	Employed	No	No	Severe obesity	Yes	Yes	Yes	Not sure	Not sure	Yes	Yes	Yes	No	No	No	Yes	Yes	Yes	No	Always	Always	Always	Some time	Never	Always	Always	Never	Some time	Some time	Never	Some time	Always	Ministry of Health and Environment, WHO press release, Family and friends
Male	18-29	Single	Mosul	College level	Employed	No	No	Severe obesity	Yes	Yes	Yes	Not sure	Not sure	Yes	Yes	Yes	No	No	No	Yes	Yes	Yes	No	Always	Always	Always	Some time	Never	Always	Always	Never	Some time	Some time	Never	Some time	Always	Ministry of Health and Environment, WHO press release, Family and friends
Male	30-49	Married	Mosul	College level	Employed	No	No	Healthy people	Yes	Yes	Yes	No	No	Yes	Yes	No	Yes	No	No	Yes	Yes	Yes	Yes	Some time	Never	Always	Some time	Never	Never	Always	Always	Some time	Some time	Some time	Some time	Some time	News outlet
Female	18-29	Married	Mosul	High school/Diploma	Unemployed	No	No	Healthy people	Not sure	Yes	Yes	Not sure	Not sure	Yes	Yes	No	Yes	Not sure	No	Yes	Yes	Yes	Yes	Always	Always	Always	Always	Always	Some time	Some time	Some time	Some time	Always	Always	Always	Some time	Social media
Male	18-29	Single	Mosul	College level	Student	No	No	Healthy people	Yes	Yes	Yes	Not sure	Not sure	Yes	Yes	Yes	No	No	No	Yes	Yes	Yes	Yes	Always	Always	Always	Always	Always	Some time	Some time	Some time	Always	Always	Some time	Always	Some time	WHO press release
Male	30-49	Single	Mosul	College level	Employed	Yes	No	Healthy people	Yes	Yes	Yes	No	No	Not sure	Yes	Not sure	Not sure	No	Yes	Yes	Yes	Yes	Yes	Always	Never	Always	Always	Always	Never	Always	Always	Always	Always	Always	Always	Always	Ministry of Health and Environment
Male	30-49	Married	Mosul	Postgraduate	Employed	No	No	Healthy people	Yes	Yes	Yes	Not sure	No	Yes	Yes	Yes	No	No	No	Yes	Yes	Yes	Yes	Some time	Never	Always	Some time	Always	Never	Always	Always	Some time	Always	Some time	Some time	Some time	Ministry of Health and Environment, WHO press release, Family and friends
Male	30-49	Single	Mosul	College level	Employed	Yes	No	Healthy people	Yes	Yes	Yes	No	No	Not sure	Yes	Not sure	Not sure	No	Yes	Yes	Yes	Yes	Yes	Always	Never	Always	Always	Always	Never	Always	Always	Always	Always	Always	Always	Always	Ministry of Health and Environment
Female	30-49	Widower	Mosul	College level	Employed	No	No	Healthy people	Yes	Yes	Yes	No	No	Yes	Yes	Not sure	Not sure	No	Yes	Yes	Yes	Yes	Yes	Always	Always	Always	Always	Always	Never	Always	Always	Some time	Always	Always	Always	Always	Social media
Male	18-29	Single	Mosul	College level	Employed	No	No	Healthy people	Yes	Yes	Yes	No	No	Yes	Not sure	Yes	No	No	No	Yes	Yes	Yes	Yes	Always	Always	Always	Always	Always	Never	Always	Some time	Always	Always	Always	Always	Always	Ministry of Health and Environment, WHO press release
Female	30-49	Married	Mosul	College level	Unemployed	No	No	Diabetes	Yes	No	Yes	Not sure	Not sure	Yes	Yes	Yes	No	Not sure	No	Yes	Yes	Yes	Yes	Always	Always	Always	Some time	Never	Never	Some time	Never	Always	Always	Always	Never	Always	WHO press release
Female	18-29	Single	Mosul	College level	Student	No	No	Healthy people	Yes	Yes	Yes	Not sure	No	Yes	Yes	Yes	Yes	No	Yes	Yes	Yes	Yes	Yes	Always	Always	Always	Always	Always	Some time	Always	Always	Always	Always	Always	Always	Always	Ministry of Health and Environment, Social media
Female	18-29	Single	Mosul	College level	Student	No	No	Healthy people	Yes	Yes	Yes	No	No	Yes	Yes	Yes	No	No	Yes	Yes	Yes	Yes	Yes	Always	Always	Always	Always	Always	Some time	Always	Always	Always	Always	Always	Always	Always	Ministry of Health and Environment, News outlet
Female	More Than 50	Married	Mosul	Postgraduate	Employed	No	No	Healthy people	Yes	Yes	Yes	No	No	Yes	Yes	Yes	No	No	Yes	Yes	Yes	Yes	Yes	Always	Always	Always	Always	Never	Never	Always	Always	Always	Always	Always	Always	Always	Ministry of Health and Environment, WHO press release, News outlet, Social media, Family and friends
Female	18-29	Married	Mosul	College level	Unemployed	Yes	No	Healthy people	Yes	Yes	Not sure	No	Not sure	Yes	Yes	Yes	No	No	No	Yes	Not sure	Yes	Yes	Always	Always	Always	Always	Always	Always	Always	Always	Always	Always	Always	Always	Always	Social media
Female	30-49	Married	Mosul	Postgraduate	Employed	No	No	Healthy people	Yes	Yes	Yes	No	No	Yes	Yes	No	No	No	No	Yes	Yes	Yes	No	Always	Always	Always	Some time	Always	Always	Some time	Some time	Always	Always	Always	Always	Always	Ministry of Health and Environment, WHO press release, News outlet
Female	30-49	Widower	Mosul	High school/Diploma	Unemployed	No	No	Healthy people	Yes	Yes	Not sure	Not sure	Not sure	Yes	Yes	Yes	Not sure	No	Yes	Yes	Yes	Yes	Yes	Always	Always	Always	Always	Always	Never	Always	Some time	Some time	Always	Always	Always	Always	WHO press release
Female	18-29	Single	Mosul	High school/Diploma	Student	No	No	Healthy people	Yes	Yes	Yes	No	No	Yes	Yes	Yes	Not sure	No	Yes	Yes	Yes	Yes	Not sure	Always	Always	Always	Always	Never	Always	Always	Always	Always	Always	Some time	Some time	Always	Social media
Female	30-49	Married	Mosul	Postgraduate	Employed	No	No	Healthy people	Yes	Yes	Yes	No	No	Yes	Yes	Yes	No	No	Yes	Yes	No	Yes	No	Always	Always	Always	Always	Always	Always	Always	Never	Never	Always	Always	Never	Always	Ministry of Health and Environment, Social media
Female	30-49	Married	Mosul	Postgraduate	Employed	No	No	Healthy people	Yes	Yes	Yes	No	No	Yes	Yes	Yes	No	No	Yes	Yes	Yes	Yes	Yes	Always	Always	Always	Always	Always	Never	Always	Some time	Always	Always	Always	Always	Always	Ministry of Health and Environment, WHO press release
Female	30-49	Married	Mosul	High school/Diploma	Unemployed	No	No	Healthy people	Yes	Yes	Yes	No	Not sure	Yes	Yes	Yes	No	No	Yes	Yes	Yes	Yes	Yes	Always	Always	Always	Always	Always	Always	Always	Some time	Some time	Always	Always	Some time	Always	Social media
Male	30-49	Married	Mosul	Postgraduate	Employed	No	No	Diabetes	Yes	Yes	Yes	No	No	Yes	Yes	Yes	No	No	Yes	Yes	Yes	Yes	Yes	Always	Never	Always	Some time	Never	Never	Always	Always	Always	Some time	Always	Always	Always	Social media
Female	18-29	Married	Mosul	College level	Unemployed	No	No	Healthy people	Yes	Yes	Yes	No	No	Yes	Yes	Yes	No	No	Yes	Yes	Yes	Yes	Yes	Always	Always	Always	Always	Never	Always	Always	Always	Always	Always	Some time	Always	Some time	News outlet
Female	More Than 50	Married	Mosul	Postgraduate	Employed	No	No	Healthy people	Yes	Yes	Yes	No	Not sure	Yes	Yes	Yes	No	No	Yes	Yes	Yes	Yes	Yes	Always	Always	Always	Some time	Always	Never	Always	Always	Always	Always	Always	Always	Always	News outlet, Social media
Female	18-29	Single	Mosul	College level	Employed	No	Yes	liver and kidney	Yes	Yes	Yes	No	Not sure	Yes	Yes	Yes	No	No	Yes	Yes	Yes	Yes	Yes	Always	Always	Always	Always	Never	Always	Always	Always	Some time	Always	Always	Always	Some time	Ministry of Health and Environment, WHO press release
Female	30-49	Divorcee	Mosul	Postgraduate	Employed	No	No	Heart conditions, Severe obesity	Yes	Yes	Yes	No	No	Yes	Not sure	Not sure	No	No	No	Yes	Yes	Yes	Yes	Always	Never	Always	Always	Never	Never	Always	Always	Some time	Some time	Always	Some time	Some time	Ministry of Health and Environment, Social media
Female	18-29	Single	Mosul	College level	Student	Yes	No	Healthy people	Yes	Yes	Yes	Yes	Not sure	Yes	Yes	No	Yes	No	Yes	Yes	Yes	Yes	Yes	Always	Always	Always	Always	Always	Never	Always	Some time	Some time	Some time	Always	Always	Some time	مصادر أخرى/ تذكر
Female	More Than 50	Married	Mosul	High school/Diploma	Unemployed	No	No	Diabetes	Yes	Yes	Yes	No	No	Yes	Yes	Yes	No	No	Yes	Yes	Yes	Yes	Yes	Always	Never	Always	Always	Always	Never	Always	Always	Always	Always	Always	Always	Always	Ministry of Health and Environment, Social media
Female	30-49	Married	Mosul	Postgraduate	Employed	No	No	Healthy people	Yes	Yes	Yes	Not sure	Not sure	Yes	Yes	Yes	No	No	Yes	Yes	Yes	Yes	Yes	Always	Always	Always	Always	Always	Never	Always	Always	Always	Always	Always	Always	Always	Ministry of Health and Environment
Male	50 and more	Married	Mosul	Illiterate/Primary	Employed	No	No	Diabetes	Yes	Yes	Yes	Not sure	Not sure	Yes	Not sure	Yes	Not sure	No	Yes	Yes	Yes	Yes	Yes	Always	Always	Always	Always	Always	Always	Always	Always	Always	Always	Always	Always	Always	Ministry of Health and Environment, Social media
Male	30-49	Married	Mosul	College level	Employed	No	No	Healthy people	Yes	Yes	Yes	No	No	Yes	Yes	Yes	No	No	Yes	Yes	Yes	Yes	No	Always	Always	Always	Never	Always	Always	Always	Always	Always	Always	Always	Always	Always	Ministry of Health and Environment
Female	30-49	Single	Mosul	High school/Diploma	Employed	No	No	Healthy people	Not sure	Yes	Yes	No	Not sure	Yes	Yes	No	Yes	No	Yes	Yes	Yes	Yes	No	Always	Always	Always	Always	Never	Never	Always	Always	Always	Always	Always	Always	Always	Ministry of Health and Environment, Social media
Male	30-49	Married	Mosul	College level	Employed	No	No	Healthy people	Yes	Yes	Yes	No	No	Yes	Yes	Yes	Not sure	No	Yes	Yes	Yes	Yes	Not sure	Always	Always	Always	Always	Always	Never	Always	Always	Always	Always	Always	Always	Always	WHO press release
Male	30-49	Single	Mosul	College level	Employed	No	No	Chronic lung diseases	Yes	No	Yes	No	No	Yes	Yes	Yes	Yes	No	Yes	Yes	Yes	Yes	No	Always	Always	Always	Never	Always	Some time	Always	Never	Always	Always	Always	Always	Always	Ministry of Health and Environment, WHO press release, News outlet, Social media, Family and friends
Male	30-49	Married	Mosul	College level	Employed	No	No	Healthy people	Not sure	Yes	Yes	Not sure	Not sure	Yes	Not sure	Yes	Not sure	Not sure	No	Yes	Not sure	Yes	Yes	Some time	Never	Always	Always	Never	Never	Always	Always	Always	Always	Never	Always	Never	Social media
Female	More Than 50	Married	Mosul	College level	Unemployed	No	No	Chronic kidney disease	Yes	Yes	Yes	No	No	Yes	Yes	Yes	Not sure	No	Yes	Yes	Yes	Yes	Yes	Always	Always	Always	Always	Always	Always	Always	Never	Never	Always	Always	Always	Always	News outlet
Male	18-29	Single	Mosul	College level	Employed	No	No	Healthy people	Yes	Yes	Yes	Yes	No	Yes	Yes	Yes	No	No	Yes	Yes	Yes	Yes	Yes	Always	Always	Always	Always	Never	Never	Always	Always	Some time	Some time	Never	Some time	Always	Ministry of Health and Environment, Social media, Family and friends
Male	18-29	Single	Mosul	College level	Student	No	No	Healthy people	Yes	Yes	Yes	No	Yes	Yes	Yes	Yes	No	No	No	Yes	Yes	Yes	Yes	Always	Always	Always	Always	Never	Never	Some time	Some time	Some time	Some time	Some time	Some time	Some time	Ministry of Health and Environment, WHO press release, Social media
Male	18-29	Single	Mosul	High school/Diploma	Student	No	No	Healthy people	Yes	Yes	Yes	No	Not sure	Yes	Yes	Yes	No	No	No	Yes	Not sure	Yes	Yes	Always	Always	Always	Always	Never	Never	Some time	Some time	Some time	Some time	Always	Some time	Some time	Ministry of Health and Environment
Female	More Than 50	Widower	Mosul	College level	Unemployed	No	No	Healthy people	Yes	Yes	Yes	No	Not sure	Yes	Yes	Yes	No	No	Yes	Yes	Yes	Yes	Yes	Always	Always	Always	Always	Always	Always	Always	Some time	Always	Always	Always	Always	Always	Ministry of Health and Environment, News outlet, Social media
Male	30-49	Single	Mosul	College level	Employed	No	No	Healthy people	Yes	Yes	Yes	No	Not sure	Yes	Yes	Yes	Yes	No	Yes	Yes	Yes	Yes	No	Always	Always	Always	Always	Always	Always	Never	Never	Some time	Some time	Always	Some time	Always	WHO press release
Male	30-49	Married	Mosul	College level	Employed	No	No	Healthy people	Yes	Yes	Yes	Not sure	Not sure	Yes	Yes	Yes	No	No	Yes	Yes	Yes	Yes	Yes	Always	Always	Never	Always	Always	Never	Always	Always	Some time	Some time	Some time	Always	Always	Social media
Male	30-49	Married	Mosul	College level	Unemployed	No	No	Healthy people	Yes	Yes	Yes	No	No	Yes	Yes	Yes	No	No	No	Yes	Yes	Yes	Not sure	Always	Never	Always	Always	Always	Never	Always	Always	Never	Some time	Always	Never	Always	Ministry of Health and Environment
Female	30-49	Married	Mosul	College level	Employed	No	No	Healthy people	Yes	Yes	Yes	No	No	Yes	Yes	Yes	No	No	Yes	Yes	Yes	Yes	Yes	Always	Always	Always	Some time	Always	Never	Always	Always	Never	Always	Always	Always	Always	Ministry of Health and Environment, WHO press release, News outlet
Female	30-49	Married	Mosul	College level	Employed	No	No	Healthy people	Yes	Yes	Yes	No	No	Yes	Yes	Yes	No	No	Yes	Yes	Yes	Yes	Yes	Always	Always	Always	Some time	Always	Never	Always	Always	Never	Always	Always	Always	Always	Ministry of Health and Environment, News outlet, Social media
Male	30-49	Married	Mosul	College level	Employed	Yes	No	Healthy people	Yes	Yes	Yes	Yes	Not sure	Yes	Yes	Yes	Not sure	No	Yes	Yes	Yes	Yes	Not sure	Always	Always	Always	Always	Always	Never	Always	Always	Always	Some time	Always	Always	Always	Ministry of Health and Environment, WHO press release
Female	30-49	Single	Mosul	Postgraduate	Employed	No	No	Healthy people	Yes	Not sure	Yes	No	No	Yes	Not sure	No	Not sure	Not sure	Yes	Yes	Yes	Yes	Not sure	Always	Never	Always	Always	Never	Never	Always	Always	Always	Always	Some time	Always	Some time	Ministry of Health and Environment, News outlet, Social media
Female	More Than 50	Widower	Mosul	College level	Unemployed	No	No	Healthy people	Yes	Yes	Yes	No	No	Yes	Yes	Yes	No	No	Yes	Yes	Yes	Yes	Yes	Always	Always	Never	Some time	Never	Always	Always	Always	Always	Always	Some time	Never	Some time	News outlet
Female	30-49	Married	Mosul	Postgraduate	Employed	No	No	Asthma	Yes	Yes	Yes	No	No	No	Yes	Yes	No	No	Yes	Yes	Yes	Yes	Yes	Always	Always	Always	Always	Always	Always	Always	Always	Always	Always	Always	Always	Always	Ministry of Health and Environment, WHO press release, News outlet
Female	More Than 50	Single	Mosul	Postgraduate	Employed	No	No	Healthy people	Yes	Yes	Yes	No	No	Yes	Yes	Yes	No	No	Yes	Yes	Yes	Yes	Yes	Always	Always	Always	Always	Always	Always	Always	Always	Always	Always	Always	Always	Always	Ministry of Health and Environment, WHO press release, News outlet
Female	18-29	Single	Mosul	College level	Student	No	No	Healthy people	Yes	Yes	Yes	No	No	Yes	Yes	Yes	Not sure	No	Yes	Yes	Yes	Yes	No	Always	Always	Always	Some time	Always	Never	Always	Some time	Always	Always	Always	Always	Always	News outlet
Male	30-49	Married	Mosul	Postgraduate	Employed	No	No	Diabetes	Yes	Yes	Yes	No	Not sure	Yes	Yes	Yes	No	No	No	Yes	Yes	Yes	Yes	Always	Always	Always	Always	Never	Never	Some time	Never	Some time	Some time	Always	Always	Some time	News outlet, Social media
Male	18-29	Single	Mosul	College level	Student	No	No	Healthy people	Yes	Yes	Yes	Yes	Not sure	Yes	Yes	Yes	Not sure	No	Yes	Yes	Yes	Yes	Yes	Always	Always	Always	Always	Always	Never	Always	Always	Always	Always	Always	Always	Some time	Ministry of Health and Environment, Social media, Family and friends
Female	30-49	Married	Mosul	College level	Unemployed	No	No	Healthy people	Yes	Yes	Yes	Not sure	Not sure	Yes	No	No	No	No	Yes	Yes	Yes	Yes	Yes	Always	Never	Always	Some time	Always	Always	Always	Some time	Some time	Always	Some time	Always	Always	Social media
Female	30-49	Single	Mosul	College level	Employed	No	No	Healthy people	Yes	No	Yes	No	No	Yes	Yes	Yes	No	No	Yes	Yes	Yes	Yes	Yes	Always	Always	Always	Always	Always	Always	Always	Always	Always	Always	Always	Always	Always	Ministry of Health and Environment
Female	30-49	Married	Mosul	College level	Employed	No	No	Healthy people	Yes	Yes	Yes	No	No	Yes	Yes	No	No	No	Yes	Yes	Yes	Yes	Yes	Always	Always	Always	Always	Always	Never	Always	Always	Always	Always	Always	Always	Always	مصادر أخرى/ تذكر
Female	30-49	Single	Mosul	Postgraduate	Employed	No	No	Heart conditions	Yes	Yes	Yes	No	No	Yes	Yes	Yes	No	No	No	Yes	Yes	Yes	Yes	Always	Always	Always	Always	Never	Always	Always	Always	Always	Always	Always	Always	Always	Ministry of Health and Environment, News outlet, Social media
Male	30-49	Married	Mosul	College level	Employed	No	No	Healthy people	Yes	Yes	Not sure	No	No	Yes	Yes	Yes	Not sure	No	No	Yes	Yes	Yes	Yes	Always	Always	Always	Always	Always	Always	Always	Always	Always	Always	Always	Always	Always	Ministry of Health and Environment, WHO press release, Family and friends
Female	30-49	Divorcee	Mosul	College level	Unemployed	No	No	Healthy people	Yes	Yes	Yes	No	No	Yes	Yes	Yes	No	No	No	Yes	Yes	Yes	Not sure	Always	Always	Always	Always	Never	Always	Always	Some time	Some time	Some time	Always	Always	Always	News outlet, Social media
Female	30-49	Married	Mosul	High school/Diploma	Employed	No	No	Chronic kidney disease	Yes	Yes	Yes	No	No	Yes	Yes	Yes	No	No	Yes	Yes	Yes	Yes	No	Some time	Always	Always	Always	Never	Never	Always	Always	Some time	Always	Some time	Never	Always	Ministry of Health and Environment, WHO press release, News outlet, Social media
Female	30-49	Married	Mosul	College level	Employed	No	No	Healthy people	Yes	Yes	Yes	Yes	No	Yes	Yes	Yes	No	No	Yes	Yes	Yes	Yes	Yes	Always	Always	Always	Always	Always	Never	Always	Always	Always	Always	Always	Always	Some time	Ministry of Health and Environment, WHO press release, News outlet, Social media
Male	30-49	Married	Mosul	Postgraduate	Employed	Yes	No	Healthy people	Yes	Yes	Yes	Not sure	Yes	Yes	Yes	Yes	Not sure	No	Yes	Yes	Yes	Yes	Yes	Always	Never	Always	Always	Always	Never	Always	Always	Always	Always	Always	Always	Always	Ministry of Health and Environment, WHO press release
Female	More Than 50	Married	Mosul	College level	Employed	No	No	Chronic kidney disease	Yes	Yes	Yes	No	No	Yes	Yes	No	No	No	Yes	Yes	Yes	Yes	Yes	Always	Always	Always	Always	Always	Always	Always	Always	Always	Always	Always	Always	Always	Ministry of Health and Environment, WHO press release, News outlet, Social media
Female	18-29	Married	Mosul	College level	Employed	No	No	Healthy people	Yes	No	Yes	No	No	Yes	Yes	Yes	No	No	Yes	Yes	Yes	Yes	Yes	Always	Never	Always	Always	Always	Always	Always	Always	Always	Some time	Always	Always	Always	WHO press release
Female	30-49	Married	Mosul	High school/Diploma	Unemployed	No	No	Healthy people	Yes	Yes	Yes	No	No	Yes	Yes	Yes	No	No	Yes	Yes	Yes	Yes	Yes	Always	Always	Never	Always	Always	Always	Always	Always	Always	Always	Always	Always	Always	Ministry of Health and Environment, WHO press release
Female	18-29	Single	Mosul	College level	Student	No	No	Healthy people	Yes	Yes	Not sure	Not sure	Yes	Yes	Yes	Not sure	Not sure	No	Yes	Yes	Yes	Yes	Yes	Always	Always	Always	Always	Always	Never	Always	Always	Some time	Always	Never	Always	Always	News outlet, Social media, Family and friends
Female	30-49	Married	Mosul	College level	Unemployed	No	No	Healthy people	Yes	Yes	Yes	Not sure	No	Yes	Yes	Yes	No	No	Yes	Yes	Yes	Yes	No	Always	Always	Never	Always	Always	Never	Always	Always	Some time	Always	Always	Always	Always	Ministry of Health and Environment, WHO press release, News outlet, Social media, Family and friends
Female	More Than 50	Married	Mosul	Postgraduate	Employed	No	No	Healthy people	Yes	Yes	Yes	Not sure	Not sure	Yes	Yes	Yes	No	No	Yes	Yes	Yes	Yes	Yes	Always	Never	Always	Always	Always	Never	Always	Always	Always	Always	Always	Always	Never	Ministry of Health and Environment
Male	More Than 50	Married	Mosul	High school/Diploma	Employed	No	No	Diabetes	Yes	Yes	Yes	No	No	Yes	Yes	Yes	Not sure	Yes	Yes	Yes	Yes	Yes	Yes	Always	Always	Always	Always	Always	Never	Always	Some time	Always	Never	Always	Always	Always	Ministry of Health and Environment
Female	18-29	Married	Mosul	Postgraduate	Employed	No	No	Healthy people	Yes	Yes	Yes	No	Yes	Yes	Yes	Yes	Not sure	No	Yes	Yes	Yes	Yes	Yes	Always	Always	Always	Always	Always	Never	Always	Always	Always	Always	Always	Always	Always	Social media
Female	18-29	Married	Mosul	College level	Unemployed	No	No	Healthy people	Yes	Yes	Yes	Not sure	Not sure	Yes	Yes	Not sure	No	No	No	Yes	Yes	Yes	Yes	Always	Always	Always	Always	Never	Never	Some time	Some time	Some time	Some time	Always	Always	Never	Social media, Family and friends
Male	18-29	Single	Mosul	College level	Student	No	No	Healthy people	No	Yes	Yes	Yes	Yes	Yes	Yes	Yes	Yes	No	Yes	Yes	Yes	Yes	Yes	Always	Always	Always	Always	Always	Never	Always	Always	Always	Always	Always	Always	Always	Ministry of Health and Environment
Male	18-29	Single	Mosul	College level	Student	No	No	Healthy people	No	Yes	Yes	Yes	Yes	Yes	Yes	Yes	Yes	No	Yes	Yes	Yes	Yes	Yes	Always	Always	Always	Always	Always	Never	Always	Always	Always	Always	Always	Always	Always	Ministry of Health and Environment, Social media
Male	More Than 50	Married	Mosul	Postgraduate	Employed	No	No	Healthy people	Yes	Yes	Yes	No	No	Yes	Yes	Yes	Not sure	No	Yes	Yes	Yes	Yes	Yes	Always	Always	Always	Always	Always	Always	Always	Always	Always	Always	Always	Always	Always	Ministry of Health and Environment, WHO press release, News outlet
Female	30-49	Married	Mosul	High school/Diploma	Employed	No	No	Healthy people	Yes	Yes	Yes	No	No	Yes	Yes	No	No	No	Yes	Yes	Yes	Yes	Yes	Some time	Always	Always	Some time	Always	Always	Always	Always	Always	Some time	Always	Never	Always	News outlet, Social media
Male	More Than 50	Married	Mosul	Postgraduate	Employed	No	No	Heart conditions	Yes	Yes	Yes	No	No	Yes	Yes	Yes	No	No	Yes	Yes	Yes	Yes	Yes	Always	Always	Always	Always	Always	Always	Always	Always	Always	Some time	Always	Always	Some time	News outlet, Social media
Female	18-29	Married	Mosul	College level	Unemployed	No	No	Healthy people	Yes	Yes	Yes	No	No	Yes	Yes	Yes	No	No	Yes	Yes	Yes	Yes	Yes	Always	Always	Always	Always	Always	Never	Always	Always	Always	Always	Always	Always	Always	WHO press release
Female	30-49	Married	Mosul	College level	Employed	No	No	Healthy people	Yes	Yes	Yes	No	No	Yes	Yes	Yes	No	No	Yes	Yes	Yes	Yes	Yes	Always	Never	Always	Always	Never	Never	Some time	Always	Always	Always	Some time	Never	Some time	Ministry of Health and Environment, News outlet, Social media
Female	30-49	Married	Mosul	College level	Unemployed	No	No	Healthy people	Yes	Yes	Yes	No	No	Yes	Yes	Yes	No	No	Yes	Yes	Yes	Yes	Not sure	Always	Always	Never	Always	Never	Never	Always	Always	Some time	Always	Never	Some time	Always	Ministry of Health and Environment, WHO press release
Female	30-49	Married	Mosul	College level	Employed	No	No	Healthy people	Not sure	Yes	Yes	No	No	Not sure	Yes	Yes	Not sure	No	No	Yes	Yes	Yes	Yes	Always	Never	Always	Always	Always	Never	Always	Always	Always	Always	Always	Always	Always	Social media
Male	30-49	Married	Mosul	College level	Employed	No	No	Asthma	Yes	Yes	Yes	No	No	Yes	Yes	Yes	No	No	Yes	Yes	Yes	Yes	Yes	Always	Never	Always	Always	Always	Always	Always	Always	Always	Always	Always	Always	Always	Ministry of Health and Environment, Social media
Male	18-29	Single	Mosul	College level	Employed	No	No	Healthy people	Yes	Yes	Yes	No	No	Not sure	Yes	Yes	No	No	Yes	Yes	Yes	Yes	Yes	Always	Always	Always	Always	Always	Always	Always	Always	Always	Always	Always	Always	Some time	Social media
Female	More Than 50	Widower	Mosul	Postgraduate	Employed	yes	No	Asthma	Yes	Yes	Yes	No	No	Yes	Yes	Yes	No	No	Yes	Yes	Yes	Yes	Yes	Always	Never	Always	Always	Always	Never	Always	Always	Always	Always	Always	Always	Always	WHO press release
